# Supplementary material for: Hydrogen atom collisions with a semiconductor efficiently promote electrons to the conduction band
Source: Nat Chem. 2022 Nov 21;15(3):326–31. doi: 10.1038/s41557-022-01085-x (PMC9986106; doi:10.1038/s41557-022-01085-x)
Supplement: Source Data Fig. 1 — Source data. [file 41557_2022_1085_MOESM1_ESM.xlsx]

## Sheet: Fig_1A
Experiment			Simulation
(Ei − Ef) / eV	H atom flux		(Ei − Ef) / eV	H atom flux
-1.61927	0.01439		0.36	0.000828958
-1.59958	0.05765		0.34	0.00166
-1.57988	0.04504		0.32	0.0058
-1.56019	0.06512		0.3	0.00829
-1.5405	-0.00179		0.28	0.01437
-1.52081	-0.03057		0.26	0.01686
-1.50112	-0.051		0.24	0.02542
-1.48142	-0.00175		0.22	0.0362
-1.46173	-0.00648		0.2	0.06024
-1.44204	0.03751		0.18	0.10528
-1.42235	0.00692		0.16	0.15695
-1.40266	-0.01382		0.14	0.26029
-1.38296	0.04273		0.12	0.35618
-1.36327	-0.01315		0.1	0.49848
-1.34358	-0.01329		0.08	0.68168
-1.32389	-0.01335		0.06	0.85991
-1.30419	-0.01032		0.04	1
-1.2845	-6.16032e-05		0.02	0.99337
-1.26481	0.00288		0	0.83062
-1.24512	-0.00228		-0.02	0.49793
-1.22543	-0.03318		-0.04	0.24565
-1.20573	0.00958		-0.06	0.09146
-1.18604	-0.01977		-0.08	0.03233
-1.16635	0.02798		-0.1	0.00774
-1.14666	0.00572		-0.12	0.00221
-1.12697	0.03007		-0.14	0.000828958
-1.10727	0.04616		-0.16	0
-1.08758	0.0387		-0.18	0
-1.06789	0.04319		-0.2	0
-1.0482	0.01342		-0.22	0.000276319
-1.02851	-0.0164		-0.24	0
-1.00881	0.00924
-0.98912	-4.37916e-05
-0.96943	-0.00458
-0.94974	-0.01207
-0.93004	0.0298
-0.91035	0.0076
-0.89066	-0.0055
-0.87097	0.0204
-0.85128	0.00595
-0.83158	-0.02545
-0.81189	-0.03903
-0.7922	-0.00425
-0.77251	0.02898
-0.75282	0.01536
-0.73312	0.04375
-0.71343	0.04332
-0.69374	-0.00608
-0.67405	0.01788
-0.65436	0.00299
-0.63466	0.03287
-0.61497	0.06438
-0.59528	-6.16111e-06
-0.57559	-0.00131
-0.55589	-0.02749
-0.5362	0.01873
-0.51651	-0.00914
-0.49682	-0.000177914
-0.47713	-0.01768
-0.45743	-0.0439
-0.43774	-0.01937
-0.41805	-0.02555
-0.39836	0.00503
-0.37867	0.00108
-0.35897	-1.47832e-05
-0.33928	0.0069
-0.31959	-0.01137
-0.2999	-0.00367
-0.2802	-0.00596
-0.26051	-0.0192
-0.24082	0.01003
-0.22113	0.01751
-0.20144	0.00986
-0.18174	0.00245
-0.16205	-0.000149442
-0.14236	0.00832
-0.12267	0.00979
-0.10298	0.01398
-0.08328	0.07446
-0.06359	0.16689
-0.0439	0.34105
-0.02421	0.70678
-0.00452	1
0.01518	0.99203
0.03487	0.89136
0.05456	0.75272
0.07425	0.64474
0.09395	0.60205
0.11364	0.38929
0.13333	0.32136
0.15302	0.25663
0.17271	0.19847
0.19241	0.13953
0.2121	0.12066
0.23179	0.07681
0.25148	0.04161
0.27117	0.04442
0.29087	0.01138

## Sheet: Fig_1B
Experiment			Simulation
(Ei − Ef) / eV	H atom flux		(Ei − Ef) / eV	H atom flux
-0.99927	0		0.975	0.00077821
-0.97957	0		0.945	0.00233
-0.95987	0		0.915	0.00389
-0.94017	0		0.885	0.00623
-0.92047	0		0.855	0.00934
-0.90077	0		0.825	0.01634
-0.88107	-0.00211		0.795	0.01556
-0.86137	-0.01642		0.765	0.00934
-0.84167	0		0.735	0.01401
-0.82197	0		0.705	0.01868
-0.80227	0		0.675	0.02879
-0.78257	0		0.645	0.02023
-0.76287	0		0.615	0.03658
-0.74317	0		0.585	0.03735
-0.72347	0		0.555	0.02802
-0.70377	0		0.525	0.04047
-0.68407	-0.00374		0.495	0.04125
-0.66437	-0.01421		0.465	0.0607
-0.64467	0		0.435	0.05759
-0.62497	0		0.405	0.06615
-0.60527	0		0.375	0.06615
-0.58557	0		0.345	0.08949
-0.56587	0		0.315	0.0856
-0.54617	0		0.285	0.11128
-0.52647	0		0.255	0.12607
-0.50677	0		0.225	0.15253
-0.48707	0		0.195	0.21323
-0.46737	0		0.165	0.28327
-0.44767	0		0.135	0.34319
-0.42797	0		0.105	0.5144
-0.40827	0		0.075	0.74786
-0.38857	-0.0036		0.045	1
-0.36887	-0.01247		0.015	0.99222
-0.34917	0		-0.015	0.49339
-0.32947	0		-0.045	0.12996
-0.30977	0		-0.075	0.01634
-0.29007	0		-0.105	0.00389
-0.27037	-0.00286		-0.135	0.00156
-0.25067	-0.00993		-0.165	0
-0.23097	0.01004		-0.195	0.00077821
-0.21127	-0.0128		-0.225	0
-0.19157	0
-0.17186	0
-0.15216	0.00249
-0.13246	0.02199
-0.11276	0.05569
-0.09306	0.05011
-0.07336	0.09061
-0.05366	0.16167
-0.03396	0.41
-0.01426	0.57087
0.00544	0.71774
0.02514	1
0.04484	0.96243
0.06454	0.8397
0.08424	0.65101
0.10394	0.541
0.12364	0.49637
0.14334	0.4913
0.16304	0.44972
0.18274	0.35725
0.20244	0.2375
0.22214	0.31435
0.24184	0.25349
0.26154	0.2123
0.28124	0.13758
0.30094	0.12354
0.32064	0.15832
0.34034	0.1129
0.36004	0.12141
0.37974	0.09588
0.39944	0.10588
0.41914	0.14122
0.43884	0.13093
0.45854	0.13142
0.47824	0.16556
0.49794	0.21998
0.51764	0.2685
0.53734	0.30767
0.55704	0.35724
0.57674	0.45593
0.59644	0.49024
0.61614	0.49186
0.63584	0.56891
0.65554	0.67663
0.67524	0.78675
0.69494	0.80513
0.71464	0.86442
0.73434	0.9544
0.75404	0.88887
0.77374	0.87753
0.79344	0.81277
0.81314	0.70685
0.83285	0.47318
0.85255	0.42478
0.87225	0.33148
0.89195	0.23512
0.91165	0.11885
0.93135	0.07715

## Sheet: Fig_1C
Experiment			Simulation
(Ei − Ef) / eV	H atom flux		(Ei − Ef) / eV	H atom flux
-1.06937	0		1.895	0.00118
-1.04983	0		1.845	0.00235
-1.03029	0		1.795	0.00471
-1.01075	0		1.745	0.00706
-0.99121	0		1.695	0.01765
-0.97167	0		1.645	0.01647
-0.95213	0		1.595	0.01529
-0.93259	0		1.545	0.01765
-0.91305	-0.00785		1.495	0.01882
-0.89352	-0.02696		1.445	0.01529
-0.87398	0		1.395	0.03412
-0.85444	0		1.345	0.03647
-0.8349	0		1.295	0.03529
-0.81536	0		1.245	0.03412
-0.79582	-0.01309		1.195	0.03059
-0.77628	-0.03457		1.145	0.03882
-0.75674	-0.0205		1.095	0.03882
-0.7372	-2.77128e-05		1.045	0.04941
-0.71766	-0.01716		0.995	0.07412
-0.69812	-0.01627		0.945	0.05412
-0.67859	0		0.895	0.04588
-0.65905	0		0.845	0.08941
-0.63951	0.02194		0.795	0.08118
-0.61997	0.01113		0.745	0.08118
-0.60043	0		0.695	0.09059
-0.58089	0		0.645	0.11529
-0.56135	-0.02548		0.595	0.12706
-0.54181	-0.00693		0.545	0.12235
-0.52227	0.0523		0.495	0.12706
-0.50273	0.01154		0.445	0.17294
-0.48319	0		0.395	0.19412
-0.46366	0		0.345	0.26471
-0.44412	0		0.295	0.35882
-0.42458	0		0.245	0.46235
-0.40504	0		0.195	0.54235
-0.3855	0		0.145	0.64588
-0.36596	0		0.095	0.60118
-0.34642	0		0.045	1
-0.32688	0		-0.005	0.59412
-0.30734	-0.03026		-0.055	0.09529
-0.2878	-0.0016		-0.105	0.01294
-0.26826	0
-0.24872	0
-0.22919	-4.67284e-05
-0.20965	-1.31576e-06
-0.19011	0
-0.17057	0
-0.15103	0.02882
-0.13149	0.03031
-0.11195	0.0306
-0.09241	0.05752
-0.07287	0.02915
-0.05333	0.17693
-0.03379	0.21436
-0.01426	0.42038
0.00528	0.29778
0.02482	0.86385
0.04436	0.79731
0.0639	1
0.08344	0.94409
0.10298	0.67943
0.12252	0.61601
0.14206	0.44605
0.1616	0.54916
0.18114	0.39783
0.20067	0.32668
0.22021	0.37549
0.23975	0.18743
0.25929	0.26713
0.27883	0.26626
0.29837	0.15846
0.31791	0.21277
0.33745	0.24988
0.35699	0.05222
0.37653	0.07569
0.39607	0.15211
0.4156	0.1245
0.43514	0.12529
0.45468	0.16851
0.47422	0.12718
0.49376	0.1882
0.5133	0.19627
0.53284	0.08475
0.55238	0.09144
0.57192	0.21858
0.59146	0.25446
0.611	0.36771
0.63053	0.26397
0.65007	0.2854
0.66961	0.40104
0.68915	0.35781
0.70869	0.32208
0.72823	0.315
0.74777	0.43989
0.76731	0.49933
0.78685	0.50079
0.80639	0.4369
0.82593	0.34906
0.84546	0.41115
0.865	0.49489
0.88454	0.48992
0.90408	0.47817
0.92362	0.48151
0.94316	0.50267
0.9627	0.42469
0.98224	0.4536
1.00178	0.53472
1.02132	0.49745
1.04086	0.51214
1.06039	0.52784
1.07993	0.54322
1.09947	0.53121
1.11901	0.58623
1.13855	0.59139
1.15809	0.46921
1.17763	0.49247
1.19717	0.47651
1.21671	0.52793
1.23625	0.44994
1.25579	0.37056
1.27532	0.44873
1.29486	0.37745
1.3144	0.31391
1.33394	0.3211
1.35348	0.3886
1.37302	0.34657
1.39256	0.30878
1.4121	0.38335
1.43164	0.34657
1.45118	0.24374
1.47072	0.20488
1.49025	0.21474
1.50979	0.20932
1.52933	0.21566
1.54887	0.27805
1.56841	0.22878
1.58795	0.16763
1.60749	0.18998
1.62703	0.18137
1.64657	0.16029
1.66611	0.16437
1.68565	0.12535
1.70518	0.08975
1.72472	0.10034
1.74426	0.10091
1.7638	0.08943
1.78334	0.065
1.80288	0.05312
1.82242	0.03543
1.84196	0.01148
1.8615	0.0048

## Sheet: Fig_1D
Experiment			Simulation
(Ei − Ef) / eV	H atom flux		(Ei − Ef) / eV	H atom flux
-1.81843	0		6.095	0
-1.80039	-1.34578e-05		5.945	0
-1.78235	-0.02015		5.795	0
-1.76432	0.01295		5.645	0
-1.74628	0.02397		5.495	0
-1.72825	0.02404		5.345	0
-1.71021	0.02409		5.195	0.000359008
-1.69217	-0.01276		5.045	0
-1.67414	-0.00464		4.895	0
-1.6561	0.03887		4.745	0
-1.63807	0.01587		4.595	0
-1.62003	0		4.445	0.00108
-1.60199	-0.00623		4.295	0
-1.58396	-0.01925		4.145	0.000359008
-1.56592	-0.01296		3.995	0.0007205
-1.54789	-0.06679		3.845	0.0007205
-1.52985	-0.02466		3.695	0.0007205
-1.51181	-0.02265		3.545	0.00144
-1.49378	-0.00147		3.395	0.00216
-1.47574	-0.02388		3.245	0.00144
-1.45771	-3.2003e-07		3.095	0.00323
-1.43967	0.00017973		2.945	0.00431
-1.42163	0.02494		2.795	0.00718
-1.4036	0.00023528		2.645	0.00718
-1.38556	-0.07446		2.495	0.01077
-1.36753	0.0241		2.345	0.01149
-1.34949	0.02525		2.195	0.01257
-1.33145	3.51477e-05		2.045	0.01077
-1.31342	0.02506		1.895	0.01723
-1.29538	0.000698345		1.745	0.02226
-1.27735	0.02903		1.595	0.0219
-1.25931	0.09166		1.445	0.03016
-1.24127	-0.0439		1.295	0.04165
-1.22324	0.02568		1.145	0.04954
-1.2052	0.02574		0.995	0.05421
-1.18717	0.03088		0.845	0.0657
-1.16913	0.02708		0.695	0.0779
-1.15109	-0.0445		0.545	0.15581
-1.13306	-0.00869		0.395	0.36691
-1.11502	-0.00411		0.245	0.55
-1.09699	-0.01752		0.095	0.32095
-1.07895	0.013		-0.055	0.03985
-1.06091	-0.01492		-0.205	0.0007205
-1.04288	-0.00954		-0.355	0
-1.02484	-0.07493		-0.505	0
-1.00681	-0.04336		-0.655	0
-0.98877	-0.02651		-0.805	0
-0.97073	0.02404		-0.955	0
-0.9527	0.02555		-1.105	0
-0.93466	0.0072		-1.255	0
-0.91663	0.04732		-1.405	0
-0.89859	-0.000108524
-0.88055	-0.00642
-0.86252	0.03911
-0.84448	0.00905
-0.82645	0.02127
-0.80841	0.00255
-0.79037	-0.05362
-0.77234	-0.02281
-0.7543	0.03314
-0.73627	0.04906
-0.71823	0.02106
-0.70019	-0.067
-0.68216	0.03735
-0.66412	0.02639
-0.64609	0.0119
-0.62805	0.01317
-0.61001	-0.0094
-0.59198	0.04861
-0.57394	0.00487
-0.55591	0.0451
-0.53787	-0.05658
-0.51983	-0.00126
-0.5018	0.05689
-0.48376	-0.04514
-0.46573	0.05112
-0.44769	0.00926
-0.42965	-0.01821
-0.41162	0.03117
-0.39358	0.05778
-0.37555	-0.0511
-0.35751	0.01269
-0.33947	0.03715
-0.32144	0.02925
-0.3034	-0.02931
-0.28537	-0.04397
-0.26733	-0.0365
-0.24929	0.00102
-0.23126	0.03896
-0.21322	0.02395
-0.19519	0
-0.17715	0.02452
-0.15911	-0.01442
-0.14108	0.0172
-0.12304	-0.0214
-0.10501	0.04797
-0.08697	0.05269
-0.06893	-0.00195
-0.0509	-0.00618
-0.03286	-0.01459
-0.01483	-0.05316
0.00321	0.06919
0.02125	0.12116
0.03928	0.04641
0.05732	0.02381
0.07535	0.29196
0.09339	0.2025
0.11142	0.11249
0.12946	0.25299
0.1475	0.3882
0.16553	0.37413
0.18357	0.3836
0.2016	0.51801
0.21964	0.60009
0.23768	0.47277
0.25571	0.47852
0.27375	0.79458
0.29178	0.51019
0.30982	0.46902
0.32786	0.67147
0.34589	0.6683
0.36393	0.49876
0.38196	0.34979
0.4	0.35073
0.41804	0.30817
0.43607	0.37352
0.45411	0.15499
0.47214	0.16112
0.49018	0.33081
0.50822	0.26319
0.52625	0.19008
0.54429	0.10865
0.56232	0.21773
0.58036	0.16611
0.5984	0.12585
0.61643	0.12992
0.63447	0.12999
0.6525	0.1882
0.67054	0.10228
0.68858	0.06924
0.70661	0.17858
0.72465	0.09141
0.74268	0.10602
0.76072	0.24961
0.77876	0.31985
0.79679	0.14133
0.81483	0.16716
0.83286	0.32889
0.8509	0.35407
0.86894	0.13145
0.88697	0.22078
0.90501	0.44096
0.92304	0.35696
0.94108	0.34903
0.95912	0.56776
0.97715	0.55822
0.99519	0.45024
1.01322	0.59267
1.03126	0.57594
1.0493	0.65201
1.06733	0.66109
1.08537	0.63925
1.1034	0.64458
1.12144	0.70997
1.13948	0.66034
1.15751	0.67887
1.17555	0.71407
1.19358	0.68924
1.21162	0.693
1.22966	0.52035
1.24769	0.59511
1.26573	0.8135
1.28376	0.73285
1.3018	0.99999
1.31984	0.9299
1.33787	0.87271
1.35591	0.82222
1.37394	0.92939
1.39198	0.97325
1.41002	0.91846
1.42805	0.91536
1.44609	0.81978
1.46412	0.83224
1.48216	0.70927
1.5002	0.80048
1.51823	0.78566
1.53627	0.67185
1.5543	0.8074
1.57234	0.84541
1.59038	0.7871
1.60841	0.77441
1.62645	0.8296
1.64448	0.83316
1.66252	0.91848
1.68056	0.76264
1.69859	0.7816
1.71663	0.75062
1.73466	0.73662
1.7527	0.77342
1.77074	0.81621
1.78877	0.68602
1.80681	0.61979
1.82484	0.65133
1.84288	0.58343
1.86092	0.59916
1.87895	0.70291
1.89699	0.72226
1.91502	0.67064
1.93306	0.61782
1.9511	0.52855
1.96913	0.5706
1.98717	0.70911
2.0052	0.59378
2.02324	0.56403
2.04128	0.56148
2.05931	0.63478
2.07735	0.74483
2.09538	0.67412
2.11342	0.6679
2.13146	0.57569
2.14949	0.60559
2.16753	0.56522
2.18556	0.62141
2.2036	0.61712
2.22164	0.61229
2.23967	0.53275
2.25771	0.38057
2.27574	0.38055
2.29378	0.4322
2.31182	0.4618
2.32985	0.42717
2.34789	0.48856
2.36592	0.46279
2.38396	0.4458
2.402	0.40384
2.42003	0.42166
2.43807	0.5369
2.4561	0.35819
2.47414	0.63021
2.49218	0.44859
2.51021	0.3711
2.52825	0.32124
2.54628	0.35806
2.56432	0.42751
2.58236	0.45599
2.60039	0.42976
2.61843	0.52426
2.63646	0.36852
2.6545	0.50204
2.67254	0.36274
2.69057	0.54901
2.70861	0.25775
2.72664	0.38708
2.74468	0.39318
2.76272	0.36878
2.78075	0.42647
2.79879	0.34179
2.81682	0.26066
2.83486	0.29821
2.8529	0.25514
2.87093	0.28989
2.88897	0.29641
2.907	0.20132
2.92504	0.22123
2.94308	0.2687
2.96111	0.3122
2.97915	0.23321
2.99718	0.26561
3.01522	0.29539
3.03326	0.27385
3.05129	0.28531
3.06933	0.2002
3.08736	0.14218
3.1054	0.3212
3.12344	0.30172
3.14147	0.24411
3.15951	0.32941
3.17754	0.29555
3.19558	0.31413
3.21362	0.30356
3.23165	0.21709
3.24969	0.16883
3.26772	0.15988
3.28576	0.23664
3.3038	0.25434
3.32183	0.21107
3.33987	0.28968
3.3579	0.33776
3.37594	0.29204
3.39398	0.31533
3.41201	0.27176
3.43005	0.26537
3.44808	0.28322
3.46612	0.33669
3.48416	0.193
3.50219	0.09658
3.52023	0.20712
3.53826	0.14865
3.5563	0.17656
3.57434	0.20144
3.59237	0.27133
3.61041	0.25176
3.62844	0.2389
3.64648	0.26785
3.66452	0.26318
3.68255	0.19412
3.70059	0.15637
3.71862	0.20521
3.73666	0.22437
3.7547	0.17297
3.77273	0.19687
3.79077	0.27388
3.8088	0.2016
3.82684	0.25505
3.84488	0.25176
3.86291	0.25304
3.88095	0.24572
3.89898	0.23581
3.91702	0.18688
3.93505	0.16388
3.95309	0.1473
3.97113	0.12838
3.98916	0.16091
4.0072	0.21615
4.02523	0.20392
4.04327	0.11201
4.06131	0.18261
4.07934	0.22829
4.09738	0.15613
4.11541	0.16797
4.13345	0.15493
4.15149	0.20157
4.16952	0.17369
4.18756	0.13057
4.20559	0.14392
4.22363	0.19503
4.24167	0.20033
4.2597	0.15814
4.27774	0.22335
4.29577	0.27068
4.31381	0.24161
4.33185	0.09648
4.34988	0.20784
4.36792	0.17605
4.38595	0.15969
4.40399	0.14337
4.42203	0.10126
4.44006	0.06027
4.4581	0.05839
4.47613	0.08453
4.49417	0.10853
4.51221	0.12582
4.53024	0.06075
4.54828	0.10599
4.56631	0.09721
4.58435	0.15812
4.60239	0.10191
4.62042	0.09697
4.63846	0.10953
4.65649	0.15453
4.67453	0.20613
4.69257	0.17944
4.7106	0.07757
4.72864	0.0387
4.74667	0.0282
4.76471	0.01032
4.78275	0.09759
4.80078	0.09053
4.81882	0.094
4.83685	0.10205
4.85489	0.08447
4.87293	0.06207
4.89096	0.06636
4.909	0.07707
4.92703	0.06925
4.94507	0.14422
4.96311	0.12118
4.98114	0.13509
4.99918	0.12134
5.01721	0.07833
5.03525	0.07333
5.05329	0.10306
5.07132	0.14235
5.08936	0.12427
5.10739	0.04407
5.12543	0.02655
5.14347	0.03501
5.1615	0.05641
5.17954	0.03617
5.19757	0.04517
5.21561	0.0537
5.23365	0.03345
5.25168	0.01577
5.26972	0.02127
5.28775	0.02901
5.30579	0.02424
5.32383	0.03025
5.34186	0.03014
5.3599	0.05482
5.37793	0.04736
5.39597	0.02914
5.41401	0.03696
5.43204	0.04912
5.45008	0.0416
5.46811	0.03057
5.48615	0.03619
5.50419	0.00695
5.52222	0.01865
5.54026	0.00374
5.55829	-1.51482e-06
5.57633	0.02241
5.59437	0.01904
5.6124	0
5.63044	0.00165
5.64847	0.00485
5.66651	0.00111
5.68455	0.01623
5.70258	0.00261
5.72062	-0.00402
5.73865	-0.00202
5.75669	0
5.77473	0.00417
5.79276	0.00556
5.8108	-0.00397
5.82883	0.000400421
5.84687	0.00451
5.86491	0.0045
5.88294	-0.0123
5.90098	-0.00613
5.91901	0.00216
5.93705	0.00729
5.95509	0.00661
5.97312	-0.00291
5.99116	-0.00174
