# Supplementary material for: Hydrogen atom collisions with a semiconductor efficiently promote electrons to the conduction band
Source: Nat Chem. 2022 Nov 21;15(3):326–31. doi: 10.1038/s41557-022-01085-x (PMC9986106; doi:10.1038/s41557-022-01085-x)
Supplement: Source Data Fig. 2 — Source data. [file 41557_2022_1085_MOESM2_ESM.xlsx]

## Sheet: Fig_2A
ϑf / °	Ef / eV	H atom flux
10	1.98924	0
10	1.96954	0
10	1.94984	0
10	1.93014	0
10	1.91044	0
10	1.89074	0
10	1.87104	0
10	1.85134	0
10	1.83164	0
10	1.81194	0
10	1.79224	0
10	1.77254	0
10	1.75284	0
10	1.73314	0
10	1.71344	0
10	1.69374	0
10	1.67404	0
10	1.65434	0
10	1.63464	0
10	1.61494	0
10	1.59524	0
10	1.57554	0
10	1.55585	-0.00183
10	1.53615	-0.00541
10	1.51645	0
10	1.49675	0
10	1.47705	0
10	1.45735	0
10	1.43765	0
10	1.41795	0
10	1.39825	0
10	1.37855	0
10	1.35885	0
10	1.33915	0
10	1.31945	0
10	1.29975	0
10	1.28005	0
10	1.26035	0
10	1.24065	0
10	1.22095	0
10	1.20125	0
10	1.18155	0
10	1.16185	0
10	1.14215	0
10	1.12245	0
10	1.10275	0
10	1.08305	0.00295
10	1.06335	0.01784
10	1.04365	0.01937
10	1.02395	0.03084
10	1.00425	0.04396
10	0.98455	0.07228
10	0.96485	0.04718
10	0.94515	0.0637
10	0.92545	0.08912
10	0.90575	0.09934
10	0.88605	0.07712
10	0.86635	0.10257
10	0.84665	0.06979
10	0.82695	0.06886
10	0.80725	0.0574
10	0.78755	0.06142
10	0.76785	0.02807
10	0.74815	0.04717
10	0.72845	0.04051
10	0.70875	0.02234
10	0.68905	0.00723
10	0.66935	0.02002
10	0.64965	0.01961
10	0.62995	0.01475
10	0.61025	0.01352
10	0.59055	0.01641
10	0.57085	0.02039
10	0.55115	0.03004
10	0.53145	0.02531
10	0.51175	0.02048
10	0.49205	0.01771
10	0.47235	0.02716
10	0.45265	0.0433
10	0.43295	0.03717
10	0.41325	0.03508
10	0.39355	0.04666
10	0.37385	0.05238
10	0.35415	0.05046
10	0.33445	0.04445
10	0.31475	0.05227
10	0.29505	0.06024
10	0.27535	0.05338
10	0.25565	0.05095
10	0.23595	0.05229
10	0.21625	0.04504
10	0.19655	0.03756
10	0.17685	0.04651
10	0.15715	0.02698
10	0.13745	0.0215
10	0.11775	0.0078
10	0.09805	0.00788
10	0.07835	0.01287
10	0.05865	0.00874
15	1.98924	0
15	1.96954	0
15	1.94984	0
15	1.93014	0
15	1.91044	0
15	1.89074	0
15	1.87104	0.000853601
15	1.85134	0.00665
15	1.83164	0
15	1.81194	0
15	1.79224	0
15	1.77254	0
15	1.75284	0
15	1.73314	0
15	1.71344	0
15	1.69374	0
15	1.67404	0
15	1.65434	0
15	1.63464	0
15	1.61494	0
15	1.59524	0
15	1.57554	0
15	1.55585	0
15	1.53615	0
15	1.51645	0
15	1.49675	0
15	1.47705	0
15	1.45735	0
15	1.43765	0
15	1.41795	0
15	1.39825	0.0015
15	1.37855	0.00511
15	1.35885	-0.00141
15	1.33915	-0.00517
15	1.31945	0
15	1.29975	0
15	1.28005	0
15	1.26035	0
15	1.24065	0
15	1.22095	0.00103
15	1.20125	0.00621
15	1.18155	0.00511
15	1.16185	0
15	1.14215	0
15	1.12245	0.000996156
15	1.10275	0.00492
15	1.08305	0.000939348
15	1.06335	0.0083
15	1.04365	0.02268
15	1.02395	0.02312
15	1.00425	0.02871
15	0.98455	0.04142
15	0.96485	0.0718
15	0.94515	0.07877
15	0.92545	0.12485
15	0.90575	0.07427
15	0.88605	0.06741
15	0.86635	0.04149
15	0.84665	0.10152
15	0.82695	0.05675
15	0.80725	0.03548
15	0.78755	0.02521
15	0.76785	0.02861
15	0.74815	0.04141
15	0.72845	0.01763
15	0.70875	0.02182
15	0.68905	0.0152
15	0.66935	0.01356
15	0.64965	0.0099
15	0.62995	0.00874
15	0.61025	0.00542
15	0.59055	0.01633
15	0.57085	0.01498
15	0.55115	0.00956
15	0.53145	0.00803
15	0.51175	0.01526
15	0.49205	0.02152
15	0.47235	0.0226
15	0.45265	0.03034
15	0.43295	0.03232
15	0.41325	0.02821
15	0.39355	0.03738
15	0.37385	0.05158
15	0.35415	0.05829
15	0.33445	0.05768
15	0.31475	0.04773
15	0.29505	0.0419
15	0.27535	0.05082
15	0.25565	0.0633
15	0.23595	0.0628
15	0.21625	0.03904
15	0.19655	0.04601
15	0.17685	0.04261
15	0.15715	0.04089
15	0.13745	0.02529
15	0.11775	0.02474
15	0.09805	0.01085
15	0.07835	0.01276
15	0.05865	0.00949
20	1.98924	0
20	1.96954	0
20	1.94984	0
20	1.93014	0
20	1.91044	0
20	1.89074	0
20	1.87104	0
20	1.85134	0
20	1.83164	0
20	1.81194	0
20	1.79224	0
20	1.77254	0
20	1.75284	0
20	1.73314	0
20	1.71344	0
20	1.69374	0
20	1.67404	0
20	1.65434	0
20	1.63464	0
20	1.61494	0
20	1.59524	0
20	1.57554	0
20	1.55585	0
20	1.53615	0
20	1.51645	0
20	1.49675	0
20	1.47705	0
20	1.45735	0
20	1.43765	0
20	1.41795	0
20	1.39825	0
20	1.37855	0
20	1.35885	0
20	1.33915	0
20	1.31945	0
20	1.29975	0
20	1.28005	0
20	1.26035	0
20	1.24065	0
20	1.22095	0
20	1.20125	0
20	1.18155	0
20	1.16185	0
20	1.14215	0
20	1.12245	0.00113
20	1.10275	0.00557
20	1.08305	0
20	1.06335	0.00196
20	1.04365	0.01364
20	1.02395	0.02369
20	1.00425	0.05795
20	0.98455	0.07939
20	0.96485	0.12743
20	0.94515	0.09046
20	0.92545	0.07947
20	0.90575	0.11277
20	0.88605	0.07081
20	0.86635	0.06997
20	0.84665	0.07488
20	0.82695	0.05198
20	0.80725	0.06099
20	0.78755	0.06636
20	0.76785	0.03536
20	0.74815	0.0419
20	0.72845	0.04245
20	0.70875	0.03302
20	0.68905	0.01811
20	0.66935	0.02348
20	0.64965	0.01721
20	0.62995	0.01473
20	0.61025	0.02542
20	0.59055	0.03543
20	0.57085	0.02115
20	0.55115	0.02007
20	0.53145	0.02258
20	0.51175	0.02214
20	0.49205	0.02174
20	0.47235	0.01885
20	0.45265	0.01894
20	0.43295	0.06094
20	0.41325	0.05778
20	0.39355	0.0306
20	0.37385	0.04353
20	0.35415	0.0475
20	0.33445	0.06438
20	0.31475	0.08084
20	0.29505	0.07399
20	0.27535	0.07883
20	0.25565	0.09745
20	0.23595	0.09764
20	0.21625	0.07341
20	0.19655	0.08314
20	0.17685	0.05142
20	0.15715	0.04179
20	0.13745	0.02617
20	0.11775	0.0281
20	0.09805	0.02724
20	0.07835	0.02304
20	0.05865	0.01823
25	1.98924	0
25	1.96954	0
25	1.94984	0
25	1.93014	0
25	1.91044	0
25	1.89074	0
25	1.87104	0
25	1.85134	0
25	1.83164	0
25	1.81194	0
25	1.79224	0
25	1.77254	0
25	1.75284	0
25	1.73314	0
25	1.71344	0
25	1.69374	0
25	1.67404	0
25	1.65434	0
25	1.63464	0
25	1.61494	0
25	1.59524	0
25	1.57554	0
25	1.55585	0
25	1.53615	0
25	1.51645	0
25	1.49675	0
25	1.47705	-0.00163
25	1.45735	-0.00528
25	1.43765	0
25	1.41795	0
25	1.39825	0
25	1.37855	0
25	1.35885	0
25	1.33915	0
25	1.31945	0
25	1.29975	0
25	1.28005	-0.00121
25	1.26035	-0.00526
25	1.24065	0
25	1.22095	-0.00106
25	1.20125	-0.00534
25	1.18155	0
25	1.16185	0
25	1.14215	0
25	1.12245	0.00102
25	1.10275	0.00505
25	1.08305	0.000961046
25	1.06335	0.0076
25	1.04365	0.02055
25	1.02395	0.04111
25	1.00425	0.04635
25	0.98455	0.06172
25	0.96485	0.11861
25	0.94515	0.11716
25	0.92545	0.05616
25	0.90575	0.09717
25	0.88605	0.07007
25	0.86635	0.09502
25	0.84665	0.06317
25	0.82695	0.06722
25	0.80725	0.07078
25	0.78755	0.04682
25	0.76785	0.05363
25	0.74815	0.03166
25	0.72845	0.04139
25	0.70875	0.03876
25	0.68905	0.0257
25	0.66935	0.03429
25	0.64965	0.0365
25	0.62995	0.02208
25	0.61025	0.02427
25	0.59055	0.02289
25	0.57085	0.0154
25	0.55115	0.02106
25	0.53145	0.01392
25	0.51175	0.00803
25	0.49205	0.01743
25	0.47235	0.02321
25	0.45265	0.02481
25	0.43295	0.02782
25	0.41325	0.03793
25	0.39355	0.04423
25	0.37385	0.04286
25	0.35415	0.04771
25	0.33445	0.06483
25	0.31475	0.08791
25	0.29505	0.09053
25	0.27535	0.08453
25	0.25565	0.09629
25	0.23595	0.0989
25	0.21625	0.08568
25	0.19655	0.09205
25	0.17685	0.0805
25	0.15715	0.08181
25	0.13745	0.06827
25	0.11775	0.05545
25	0.09805	0.02916
25	0.07835	0.03187
25	0.05865	0.02482
30	1.98925	0
30	1.96955	0
30	1.94985	0
30	1.93015	0
30	1.91045	0
30	1.89075	0
30	1.87105	0
30	1.85135	0
30	1.83165	0
30	1.81195	0
30	1.79225	0
30	1.77255	0
30	1.75285	0
30	1.73315	0
30	1.71345	0
30	1.69375	0
30	1.67405	0
30	1.65435	0
30	1.63465	0
30	1.61495	0
30	1.59525	0
30	1.57555	0
30	1.55585	0
30	1.53615	0
30	1.51645	0
30	1.49675	0
30	1.47705	0
30	1.45735	0
30	1.43765	0
30	1.41795	0
30	1.39825	0
30	1.37855	0
30	1.35885	0
30	1.33915	0
30	1.31945	0
30	1.29975	0
30	1.28005	0
30	1.26035	0
30	1.24065	0
30	1.22095	0
30	1.20125	0
30	1.18155	0.0017
30	1.16185	0.00834
30	1.14215	0
30	1.12245	0
30	1.10275	0.00323
30	1.08305	0.01613
30	1.06335	6.44867e-07
30	1.04365	0.00508
30	1.02395	0.03935
30	1.00425	0.06317
30	0.98455	0.13538
30	0.96485	0.12956
30	0.94515	0.15611
30	0.92545	0.09549
30	0.90575	0.08121
30	0.88605	0.15493
30	0.86635	0.11932
30	0.84665	0.05143
30	0.82695	0.02561
30	0.80725	0.0637
30	0.78755	0.01915
30	0.76785	0.07472
30	0.74815	0.04326
30	0.72845	0.02514
30	0.70875	0.02303
30	0.68905	0.04764
30	0.66935	0.01611
30	0.64965	0.02465
30	0.62995	0.01786
30	0.61025	0.01964
30	0.59055	0.02605
30	0.57085	0.02267
30	0.55115	0.034
30	0.53145	0.02253
30	0.51175	0.01708
30	0.49205	0.01142
30	0.47235	0.01339
30	0.45265	0.02497
30	0.43295	0.05158
30	0.41325	0.06403
30	0.39355	0.05428
30	0.37385	0.07245
30	0.35415	0.07212
30	0.33445	0.05336
30	0.31475	0.08375
30	0.29505	0.10393
30	0.27535	0.1358
30	0.25565	0.14485
30	0.23595	0.10228
30	0.21625	0.13635
30	0.19655	0.16232
30	0.17685	0.13965
30	0.15715	0.16608
30	0.13745	0.13307
30	0.11775	0.0932
30	0.09805	0.09741
30	0.07835	0.07119
30	0.05865	0.04326
35	1.98925	0
35	1.96955	-0.000238167
35	1.94985	-0.01264
35	1.93015	0.01247
35	1.91045	0
35	1.89075	0
35	1.87105	0
35	1.85135	0
35	1.83165	0
35	1.81195	0
35	1.79225	0
35	1.77255	0
35	1.75285	0
35	1.73315	0
35	1.71345	0
35	1.69375	0
35	1.67405	0
35	1.65435	0
35	1.63465	0
35	1.61495	0
35	1.59525	0
35	1.57555	0
35	1.55585	-0.00299
35	1.53615	-0.00885
35	1.51645	0
35	1.49675	0
35	1.47705	0
35	1.45735	0
35	1.43765	0
35	1.41795	0
35	1.39825	0
35	1.37855	0
35	1.35885	0
35	1.33915	0
35	1.31945	0
35	1.29975	0
35	1.28005	0
35	1.26035	0
35	1.24065	0
35	1.22095	0
35	1.20125	0
35	1.18155	0
35	1.16185	0
35	1.14215	0
35	1.12245	0
35	1.10275	0
35	1.08305	0.00322
35	1.06335	0.02098
35	1.04365	0.03045
35	1.02395	0.03963
35	1.00425	0.04998
35	0.98455	0.08004
35	0.96485	0.13206
35	0.94515	0.13478
35	0.92545	0.08401
35	0.90575	0.13617
35	0.88605	0.13322
35	0.86635	0.07082
35	0.84665	0.1217
35	0.82695	0.0874
35	0.80725	0.05227
35	0.78755	0.05037
35	0.76785	0.04188
35	0.74815	0.0407
35	0.72845	0.05415
35	0.70875	0.04888
35	0.68905	0.04666
35	0.66935	0.03387
35	0.64965	0.03647
35	0.62995	0.02589
35	0.61025	0.00566
35	0.59055	0.03111
35	0.57085	0.03764
35	0.55115	0.02084
35	0.53145	0.0093
35	0.51175	0.00671
35	0.49205	0.02638
35	0.47235	0.03128
35	0.45265	0.02175
35	0.43295	0.04099
35	0.41325	0.06332
35	0.39355	0.06497
35	0.37385	0.0658
35	0.35415	0.06716
35	0.33445	0.08237
35	0.31475	0.11503
35	0.29505	0.13664
35	0.27535	0.15269
35	0.25565	0.14124
35	0.23595	0.11912
35	0.21625	0.17823
35	0.19655	0.20959
35	0.17685	0.18336
35	0.15715	0.20852
35	0.13745	0.1888
35	0.11775	0.15591
35	0.09805	0.13412
35	0.07835	0.08684
35	0.05865	0.04259
40	1.98924	0
40	1.96954	0
40	1.94984	0
40	1.93014	0
40	1.91044	0
40	1.89074	0.000585242
40	1.87104	0.00636
40	1.85134	0
40	1.83164	0
40	1.81194	0
40	1.79224	0
40	1.77254	0
40	1.75284	0
40	1.73314	0
40	1.71344	0
40	1.69374	0
40	1.67404	0
40	1.65434	0
40	1.63464	0
40	1.61494	0
40	1.59524	0
40	1.57554	0
40	1.55584	0
40	1.53614	0
40	1.51644	0
40	1.49674	0
40	1.47704	0
40	1.45734	0
40	1.43764	0
40	1.41794	0.00136
40	1.39824	0.00464
40	1.37854	0
40	1.35884	0
40	1.33914	0
40	1.31944	0
40	1.29974	0
40	1.28004	0
40	1.26034	0
40	1.24064	0
40	1.22094	0
40	1.20124	0
40	1.18154	0
40	1.16184	0
40	1.14214	0
40	1.12245	0
40	1.10275	0.000874818
40	1.08305	0.00688
40	1.06335	0.01754
40	1.04365	0.03169
40	1.02395	0.03962
40	1.00425	0.0437
40	0.98455	0.12235
40	0.96485	0.11719
40	0.94515	0.11072
40	0.92545	0.11383
40	0.90575	0.12332
40	0.88605	0.12543
40	0.86635	0.08753
40	0.84665	0.06844
40	0.82695	0.08543
40	0.80725	0.06274
40	0.78755	0.0243
40	0.76785	0.02944
40	0.74815	0.02968
40	0.72845	0.07328
40	0.70875	0.04338
40	0.68905	0.02987
40	0.66935	0.02827
40	0.64965	0.031
40	0.62995	0.02525
40	0.61025	0.02879
40	0.59055	0.02201
40	0.57085	0.02115
40	0.55115	0.03175
40	0.53145	0.03118
40	0.51175	0.02799
40	0.49205	0.02743
40	0.47235	0.02691
40	0.45265	0.03548
40	0.43295	0.03173
40	0.41325	0.04406
40	0.39355	0.05585
40	0.37385	0.05442
40	0.35415	0.08019
40	0.33445	0.09328
40	0.31475	0.08645
40	0.29505	0.09977
40	0.27535	0.12383
40	0.25565	0.13762
40	0.23595	0.13565
40	0.21625	0.15699
40	0.19655	0.14384
40	0.17685	0.14603
40	0.15715	0.14592
40	0.13745	0.1427
40	0.11775	0.12433
40	0.09805	0.12074
40	0.07835	0.07258
40	0.05865	0.06296
45	1.98924	0
45	1.96954	0
45	1.94984	0
45	1.93014	0
45	1.91044	0
45	1.89074	0
45	1.87104	0
45	1.85134	0
45	1.83164	0
45	1.81194	0
45	1.79224	0
45	1.77254	0
45	1.75284	0
45	1.73314	0
45	1.71344	0
45	1.69374	0
45	1.67404	0
45	1.65434	0
45	1.63464	0
45	1.61494	0
45	1.59524	0
45	1.57554	0
45	1.55584	0
45	1.53614	0
45	1.51644	0
45	1.49674	0
45	1.47704	0
45	1.45734	0
45	1.43764	0
45	1.41794	-0.00118
45	1.39824	-0.00403
45	1.37854	0
45	1.35884	0
45	1.33914	0
45	1.31944	0
45	1.29974	0
45	1.28004	0.000919261
45	1.26034	0.00399
45	1.24064	0
45	1.22094	-0.000802703
45	1.20124	-0.00404
45	1.18154	0
45	1.16184	0
45	1.14214	0
45	1.12245	0.00155
45	1.10275	0.00763
45	1.08305	0.00364
45	1.06335	0.02336
45	1.04365	0.03492
45	1.02395	0.05842
45	1.00425	0.04196
45	0.98455	0.07573
45	0.96485	0.11017
45	0.94515	0.10454
45	0.92545	0.10757
45	0.90575	0.12593
45	0.88605	0.06931
45	0.86635	0.09195
45	0.84665	0.09112
45	0.82695	0.07866
45	0.80725	0.08767
45	0.78755	0.04105
45	0.76785	0.0305
45	0.74815	0.03281
45	0.72845	0.02317
45	0.70875	0.02151
45	0.68905	0.02411
45	0.66935	0.0245
45	0.64965	0.01603
45	0.62995	0.01092
45	0.61025	0.02745
45	0.59055	0.0233
45	0.57085	0.01479
45	0.55115	0.01051
45	0.53145	0.00935
45	0.51175	0.01487
45	0.49205	0.01429
45	0.47235	0.02353
45	0.45265	0.02362
45	0.43295	0.02409
45	0.41325	0.03002
45	0.39355	0.04197
45	0.37385	0.04762
45	0.35415	0.04976
45	0.33445	0.06092
45	0.31475	0.05307
45	0.29505	0.05009
45	0.27535	0.06212
45	0.25565	0.08256
45	0.23595	0.0818
45	0.21625	0.08223
45	0.19655	0.07823
45	0.17685	0.07285
45	0.15715	0.09911
45	0.13745	0.0831
45	0.11775	0.09003
45	0.09805	0.08368
45	0.07835	0.06039
45	0.05865	0.04706
50	1.98923	0
50	1.96953	0
50	1.94983	0
50	1.93013	0
50	1.91043	0
50	1.89073	0
50	1.87103	0
50	1.85133	0
50	1.83163	0
50	1.81193	0
50	1.79223	0
50	1.77253	0
50	1.75283	0
50	1.73313	0
50	1.71343	0
50	1.69373	0
50	1.67403	0
50	1.65433	0
50	1.63463	0
50	1.61493	0
50	1.59523	0
50	1.57553	0
50	1.55583	0
50	1.53613	0
50	1.51643	0
50	1.49673	0.00039273
50	1.47703	0.00124
50	1.45733	0
50	1.43763	0
50	1.41793	0
50	1.39823	0
50	1.37853	0
50	1.35883	0
50	1.33913	0
50	1.31944	0
50	1.29974	0
50	1.28004	0
50	1.26034	0
50	1.24064	0
50	1.22094	0
50	1.20124	0
50	1.18154	0
50	1.16184	0
50	1.14214	0
50	1.12244	0.000467348
50	1.10274	0.00277
50	1.08304	0.00384
50	1.06334	0.01015
50	1.04364	0.01587
50	1.02394	0.02867
50	1.00424	0.06454
50	0.98454	0.0784
50	0.96484	0.11482
50	0.94514	0.09994
50	0.92544	0.10115
50	0.90574	0.08689
50	0.88604	0.07746
50	0.86634	0.08598
50	0.84664	0.05779
50	0.82694	0.04766
50	0.80724	0.04196
50	0.78754	0.0296
50	0.76784	0.02729
50	0.74814	0.03578
50	0.72844	0.02379
50	0.70874	0.02452
50	0.68904	0.02278
50	0.66934	0.01797
50	0.64964	0.01425
50	0.62995	0.01642
50	0.61025	0.01494
50	0.59055	0.01743
50	0.57085	0.01375
50	0.55115	0.01347
50	0.53145	0.01289
50	0.51175	0.01311
50	0.49205	0.01243
50	0.47235	0.012
50	0.45265	0.02074
50	0.43295	0.0293
50	0.41325	0.02976
50	0.39355	0.03099
50	0.37385	0.03598
50	0.35415	0.0416
50	0.33445	0.04197
50	0.31475	0.04143
50	0.29505	0.04589
50	0.27535	0.04039
50	0.25565	0.03697
50	0.23595	0.03769
50	0.21625	0.04271
50	0.19655	0.0425
50	0.17685	0.0498
50	0.15715	0.04471
50	0.13745	0.04213
50	0.11775	0.05059
50	0.09805	0.05459
50	0.07835	0.04735
50	0.05865	0.03105
55	1.98923	0
55	1.96953	0
55	1.94983	0
55	1.93013	0
55	1.91043	0
55	1.89073	0
55	1.87103	0
55	1.85133	0
55	1.83163	0
55	1.81193	0
55	1.79223	0
55	1.77253	0
55	1.75283	0
55	1.73313	0
55	1.71343	0
55	1.69373	0
55	1.67403	0
55	1.65433	0
55	1.63463	0
55	1.61493	0
55	1.59523	0
55	1.57553	0
55	1.55583	0
55	1.53613	0
55	1.51643	0
55	1.49673	0
55	1.47703	0
55	1.45733	0
55	1.43763	0
55	1.41793	0
55	1.39823	0
55	1.37853	0
55	1.35883	0
55	1.33913	0
55	1.31944	0
55	1.29974	0
55	1.28004	0
55	1.26034	0
55	1.24064	0
55	1.22094	0
55	1.20124	0
55	1.18154	0
55	1.16184	0.00019167
55	1.14214	0.00112
55	1.12244	0.000927346
55	1.10274	0.000550534
55	1.08304	0.00433
55	1.06334	0.0107
55	1.04364	0.01733
55	1.02394	0.02326
55	1.00424	0.04769
55	0.98454	0.06242
55	0.96484	0.09178
55	0.94514	0.08422
55	0.92544	0.0932
55	0.90574	0.07598
55	0.88604	0.06309
55	0.86634	0.04148
55	0.84664	0.04483
55	0.82694	0.04815
55	0.80724	0.04267
55	0.78754	0.03617
55	0.76784	0.02773
55	0.74814	0.02427
55	0.72844	0.01905
55	0.70874	0.02338
55	0.68904	0.01817
55	0.66934	0.01005
55	0.64964	0.01421
55	0.62995	0.01363
55	0.61025	0.01408
55	0.59055	0.01024
55	0.57085	0.00695
55	0.55115	0.00716
55	0.53145	0.00847
55	0.51175	0.00742
55	0.49205	0.01079
55	0.47235	0.01338
55	0.45265	0.01539
55	0.43295	0.01791
55	0.41325	0.0178
55	0.39355	0.01857
55	0.37385	0.01952
55	0.35415	0.01936
55	0.33445	0.02059
55	0.31475	0.02286
55	0.29505	0.02651
55	0.27535	0.02678
55	0.25565	0.02436
55	0.23595	0.02212
55	0.21625	0.02529
55	0.19655	0.02606
55	0.17685	0.0225
55	0.15715	0.02392
55	0.13745	0.02768
55	0.11775	0.02839
55	0.09805	0.02335
55	0.07835	0.02337
55	0.05865	0.01967
60	1.98932	0
60	1.96962	0
60	1.94992	0
60	1.93022	0
60	1.91052	0
60	1.89082	0
60	1.87112	0
60	1.85142	0
60	1.83172	0
60	1.81202	0
60	1.79232	0
60	1.77262	0
60	1.75291	0
60	1.73321	0
60	1.71351	0
60	1.69381	0
60	1.67411	0
60	1.65441	0
60	1.63471	0
60	1.61501	0
60	1.59531	0
60	1.57561	0
60	1.55591	0
60	1.53621	0
60	1.51651	0
60	1.49681	0
60	1.47711	0
60	1.4574	0
60	1.4377	0
60	1.418	0
60	1.3983	0
60	1.3786	0
60	1.3589	0
60	1.3392	0
60	1.3195	0
60	1.2998	0
60	1.2801	0
60	1.2604	0
60	1.2407	0
60	1.221	0.000111567
60	1.2013	0.000563428
60	1.18159	0
60	1.16189	0
60	1.14219	0.000109881
60	1.12249	0.000753483
60	1.10279	0.00212
60	1.08309	0.00591
60	1.06339	0.00539
60	1.04369	0.01654
60	1.02399	0.03077
60	1.00429	0.05152
60	0.98459	0.06617
60	0.96489	0.0912
60	0.94519	0.07799
60	0.92549	0.07494
60	0.90578	0.07139
60	0.88608	0.05554
60	0.86638	0.05809
60	0.84668	0.04277
60	0.82698	0.03578
60	0.80728	0.03174
60	0.78758	0.03789
60	0.76788	0.01889
60	0.74818	0.02391
60	0.72848	0.02173
60	0.70878	0.02196
60	0.68908	0.01517
60	0.66938	0.0133
60	0.64968	0.01795
60	0.62997	0.01493
60	0.61027	0.01111
60	0.59057	0.01138
60	0.57087	0.00732
60	0.55117	0.00772
60	0.53147	0.00868
60	0.51177	0.01195
60	0.49207	0.013
60	0.47237	0.01248
60	0.45267	0.0113
60	0.43297	0.01404
60	0.41327	0.01622
60	0.39357	0.01705
60	0.37387	0.01696
60	0.35417	0.01612
60	0.33446	0.01889
60	0.31476	0.01762
60	0.29506	0.01758
60	0.27536	0.02205
60	0.25566	0.01923
60	0.23596	0.01905
60	0.21626	0.01808
60	0.19656	0.01552
60	0.17686	0.01673
60	0.15716	0.01729
60	0.13746	0.01532
60	0.11776	0.01549
60	0.09806	0.01301
60	0.07836	0.01019
60	0.05865	0.01077
65	1.98932	0
65	1.96962	0
65	1.94992	0
65	1.93022	0
65	1.91052	0
65	1.89082	0
65	1.87112	7.21956e-05
65	1.85142	0.000562867
65	1.83172	0
65	1.81202	0
65	1.79232	0
65	1.77262	0
65	1.75291	0
65	1.73321	0
65	1.71351	0
65	1.69381	0
65	1.67411	0
65	1.65441	0
65	1.63471	0
65	1.61501	0
65	1.59531	0
65	1.57561	0
65	1.55591	-0.000147469
65	1.53621	-0.000437144
65	1.51651	0
65	1.49681	0
65	1.47711	0
65	1.4574	0
65	1.4377	0
65	1.418	0
65	1.3983	0
65	1.3786	0
65	1.3589	0
65	1.3392	0
65	1.3195	0
65	1.2998	0
65	1.2801	0
65	1.2604	0
65	1.2407	0
65	1.221	0
65	1.2013	0
65	1.18159	0
65	1.16189	8.63509e-05
65	1.14219	0.000421355
65	1.12249	8.37409e-05
65	1.10279	0.00108
65	1.08309	0.00434
65	1.06339	0.00712
65	1.04369	0.01383
65	1.02399	0.02749
65	1.00429	0.04197
65	0.98459	0.05947
65	0.96489	0.07011
65	0.94519	0.07546
65	0.92549	0.0669
65	0.90578	0.06264
65	0.88608	0.05808
65	0.86638	0.0432
65	0.84668	0.04528
65	0.82698	0.03319
65	0.80728	0.03058
65	0.78758	0.02406
65	0.76788	0.02061
65	0.74818	0.0172
65	0.72848	0.01594
65	0.70878	0.01635
65	0.68908	0.01266
65	0.66938	0.00969
65	0.64968	0.00874
65	0.62997	0.0113
65	0.61027	0.00823
65	0.59057	0.00908
65	0.57087	0.00885
65	0.55117	0.00713
65	0.53147	0.00554
65	0.51177	0.00623
65	0.49207	0.00722
65	0.47237	0.01063
65	0.45267	0.01073
65	0.43297	0.00707
65	0.41327	0.00714
65	0.39357	0.00928
65	0.37387	0.01093
65	0.35417	0.01204
65	0.33446	0.01236
65	0.31476	0.0119
65	0.29506	0.00993
65	0.27536	0.01081
65	0.25566	0.01037
65	0.23596	0.00992
65	0.21626	0.01086
65	0.19656	0.01178
65	0.17686	0.01299
65	0.15716	0.01026
65	0.13746	0.00889
65	0.11776	0.00634
65	0.09806	0.00953
65	0.07836	0.00541
65	0.05865	0.0041
70	1.98923	0
70	1.96953	0
70	1.94983	0
70	1.93013	0
70	1.91043	0
70	1.89073	5.26938e-05
70	1.87103	0.000641416
70	1.85133	0.00053687
70	1.83163	0
70	1.81193	9.30847e-05
70	1.79223	0.000501666
70	1.77253	-0.000203276
70	1.75283	-0.00101
70	1.73313	0
70	1.71343	0.000112491
70	1.69373	0.000481472
70	1.67403	0
70	1.65433	0
70	1.63463	0
70	1.61493	0
70	1.59523	0.000141109
70	1.57553	0.000422109
70	1.55583	-0.000140576
70	1.53613	-0.000415801
70	1.51643	0.000135267
70	1.49673	0.000414544
70	1.47703	0
70	1.45733	0
70	1.43763	0
70	1.41793	0.000122653
70	1.39823	0.000417165
70	1.37853	-0.000117597
70	1.35883	-0.000520714
70	1.33913	-0.000416149
70	1.31944	0
70	1.29974	0
70	1.28004	0
70	1.26034	0
70	1.24064	0
70	1.22094	8.31029e-05
70	1.20124	0.000417862
70	1.18154	8.23421e-05
70	1.16184	0.000403863
70	1.14214	2.80956e-07
70	1.12244	8.01069e-05
70	1.10274	0.00055361
70	1.08304	0.00154
70	1.06334	0.00527
70	1.04364	0.01072
70	1.02394	0.02113
70	1.00424	0.02363
70	0.98454	0.03022
70	0.96484	0.04628
70	0.94514	0.04992
70	0.92544	0.04449
70	0.90574	0.0398
70	0.88604	0.02932
70	0.86634	0.02199
70	0.84664	0.02012
70	0.82694	0.01874
70	0.80724	0.01869
70	0.78754	0.01337
70	0.76784	0.01496
70	0.74814	0.01044
70	0.72844	0.0075
70	0.70874	0.00581
70	0.68904	0.007
70	0.66934	0.00608
70	0.64964	0.00685
70	0.62995	0.0054
70	0.61025	0.00382
70	0.59055	0.00461
70	0.57085	0.00409
70	0.55115	0.00363
70	0.53145	0.00292
70	0.51175	0.00391
70	0.49205	0.0037
70	0.47235	0.00338
70	0.45265	0.00602
70	0.43295	0.00661
70	0.41325	0.00495
70	0.39355	0.00444
70	0.37385	0.00542
70	0.35415	0.00734
70	0.33445	0.00816
70	0.31475	0.00681
70	0.29505	0.0053
70	0.27535	0.00618
70	0.25565	0.00606
70	0.23595	0.0057
70	0.21625	0.00593
70	0.19655	0.0045
70	0.17685	0.0046
70	0.15715	0.00346
70	0.13745	0.00405
70	0.11775	0.00402
70	0.09805	0.00174
70	0.07835	0.00199
70	0.05865	0.00112
75	1.98923	0
75	1.96953	0
75	1.94983	0
75	1.93013	0
75	1.91043	0
75	1.89073	0
75	1.87103	0
75	1.85133	0
75	1.83163	0
75	1.81193	0
75	1.79223	0
75	1.77253	7.91099e-05
75	1.75283	0.000391663
75	1.73313	8.58703e-05
75	1.71343	0.000377026
75	1.69373	9.10227e-05
75	1.67403	0.000359348
75	1.65433	0
75	1.63463	0
75	1.61493	0
75	1.59523	0
75	1.57553	0
75	1.55583	-0.000109506
75	1.53613	-0.000323903
75	1.51643	0
75	1.49673	0
75	1.47703	0
75	1.45733	0
75	1.43763	0
75	1.41793	0
75	1.39823	0
75	1.37853	0
75	1.35883	0
75	1.33913	0
75	1.31944	0
75	1.29974	0
75	1.28004	0
75	1.26034	0
75	1.24064	0
75	1.22094	0
75	1.20124	0
75	1.18154	0
75	1.16184	-6.41401e-05
75	1.14214	-0.000247844
75	1.12244	0.000373784
75	1.10274	0.000492511
75	1.08304	0.000976316
75	1.06334	0.000846201
75	1.04364	0.00389
75	1.02394	0.00629
75	1.00424	0.00863
75	0.98454	0.01203
75	0.96484	0.0156
75	0.94514	0.01708
75	0.92544	0.01542
75	0.90574	0.01229
75	0.88604	0.01205
75	0.86634	0.00872
75	0.84664	0.00768
75	0.82694	0.0076
75	0.80724	0.00713
75	0.78754	0.00591
75	0.76784	0.00463
75	0.74814	0.0058
75	0.72844	0.00305
75	0.70874	0.00237
75	0.68904	0.00322
75	0.66934	0.00362
75	0.64964	0.00275
75	0.62995	0.00246
75	0.61025	0.00202
75	0.59055	0.00185
75	0.57085	0.000915194
75	0.55115	0.00155
75	0.53145	0.00119
75	0.51175	0.000736071
75	0.49205	0.00217
75	0.47235	0.00239
75	0.45265	0.0021
75	0.43295	0.00214
75	0.41325	0.00188
75	0.39355	0.00203
75	0.37385	0.00212
75	0.35415	0.00271
75	0.33445	0.00329
75	0.31475	0.00186
75	0.29505	0.00107
75	0.27535	0.00151
75	0.25565	0.00164
75	0.23595	0.00232
75	0.21625	0.00152
75	0.19655	0.000932092
75	0.17685	0.00143
75	0.15715	0.00122
75	0.13745	0.00102
75	0.11775	0.000277171
75	0.09805	0.000572241
75	0.07835	0.000575922
75	0.05865	0.000256025

## Sheet: Fig_2B
ϑf / °	Ef / eV	H atom flux
0	1.36344	0
0	1.34396	0
0	1.32448	0
0	1.305	0.00178
0	1.28552	-0.00107
0	1.26605	-0.00071902
0	1.24657	0
0	1.22709	0.0016
0	1.20761	0.000792521
0	1.18813	0
0	1.16866	0
0	1.14918	6.24896e-06
0	1.1297	5.14232e-06
0	1.11022	0.00144
0	1.09074	0.00226
0	1.07127	0.0102
0	1.05179	0.01525
0	1.03231	0.01887
0	1.01283	0.03631
0	0.99335	0.05406
0	0.97388	0.06961
0	0.9544	0.08937
0	0.93492	0.09026
0	0.91544	0.08031
0	0.89596	0.08274
0	0.87649	0.07936
0	0.85701	0.07259
0	0.83753	0.06491
0	0.81805	0.04321
0	0.79857	0.03377
0	0.7791	0.03165
0	0.75962	0.03883
0	0.74014	0.03165
0	0.72066	0.02467
0	0.70118	0.01311
0	0.68171	0.00887
0	0.66223	0.02189
0	0.64275	0.01562
0	0.62327	0.02008
0	0.6038	0.02309
0	0.58432	0.01625
0	0.56484	0.02186
0	0.54536	0.01905
0	0.52588	0.01299
0	0.50641	0.02471
0	0.48693	0.01452
0	0.46745	0.0149
0	0.44797	0.01658
0	0.42849	0.02139
0	0.40902	0.02289
0	0.38954	0.02495
0	0.37006	0.02182
0	0.35058	0.0173
0	0.3311	0.01903
0	0.31163	0.02302
0	0.29215	0.02132
0	0.27267	0.02426
0	0.25319	0.02793
0	0.23371	0.01955
0	0.21424	0.01537
0	0.19476	0.01433
0	0.17528	0.01287
0	0.1558	0.0093
0	0.13632	0.01069
0	0.11685	0.00588
0	0.09737	0.00643
0	0.07789	0.00902
0	0.05841	0.0069
5	1.36344	0
5	1.34396	0
5	1.32448	0
5	1.305	-0.00187
5	1.28552	-0.00259
5	1.26605	-0.000761343
5	1.24657	0
5	1.22709	0.00169
5	1.20761	0.000838296
5	1.18813	0
5	1.16866	0.00162
5	1.14918	-0.000717732
5	1.1297	0.00221
5	1.11022	0.00479
5	1.09074	0.00476
5	1.07127	0.00608
5	1.05179	0.01503
5	1.03231	0.03098
5	1.01283	0.03836
5	0.99335	0.046
5	0.97388	0.06343
5	0.9544	0.09053
5	0.93492	0.10153
5	0.91544	0.09149
5	0.89596	0.09848
5	0.87649	0.10888
5	0.85701	0.09263
5	0.83753	0.05958
5	0.81805	0.04143
5	0.79857	0.0326
5	0.7791	0.02138
5	0.75962	0.02487
5	0.74014	0.02099
5	0.72066	0.01634
5	0.70118	0.0288
5	0.68171	0.02118
5	0.66223	0.01572
5	0.64275	0.02593
5	0.62327	0.01113
5	0.6038	0.02783
5	0.58432	0.01887
5	0.56484	0.01533
5	0.54536	0.02091
5	0.52588	0.02105
5	0.50641	0.01924
5	0.48693	0.02116
5	0.46745	0.02958
5	0.44797	0.01908
5	0.42849	0.02594
5	0.40902	0.02125
5	0.38954	0.02021
5	0.37006	0.0283
5	0.35058	0.02859
5	0.3311	0.02075
5	0.31163	0.0212
5	0.29215	0.02418
5	0.27267	0.02006
5	0.25319	0.01679
5	0.23371	0.0169
5	0.21424	0.01643
5	0.19476	0.01371
5	0.17528	0.01335
5	0.1558	0.01316
5	0.13632	0.01216
5	0.11685	0.01025
5	0.09737	0.00758
5	0.07789	0.01078
5	0.05841	0.00387
10	1.36344	-0.00483
10	1.34396	0.00141
10	1.32448	0.000681463
10	1.305	-0.00192
10	1.28552	-0.000743325
10	1.26605	0
10	1.24657	0
10	1.22709	7.85066e-06
10	1.20761	3.89891e-06
10	1.18813	0
10	1.16866	0.00165
10	1.14918	0.00573
10	1.1297	0.00426
10	1.11022	0.000905802
10	1.09074	0.00151
10	1.07127	0.0067
10	1.05179	0.00943
10	1.03231	0.01601
10	1.01283	0.03445
10	0.99335	0.06334
10	0.97388	0.08763
10	0.9544	0.09689
10	0.93492	0.09548
10	0.91544	0.10262
10	0.89596	0.10706
10	0.87649	0.09606
10	0.85701	0.0878
10	0.83753	0.06249
10	0.81805	0.0522
10	0.79857	0.05019
10	0.7791	0.05872
10	0.75962	0.03585
10	0.74014	0.03366
10	0.72066	0.02782
10	0.70118	0.02946
10	0.68171	0.023
10	0.66223	0.02646
10	0.64275	0.02908
10	0.62327	0.023
10	0.6038	0.01253
10	0.58432	0.02736
10	0.56484	0.02429
10	0.54536	0.01901
10	0.52588	0.02551
10	0.50641	0.03007
10	0.48693	0.03792
10	0.46745	0.0328
10	0.44797	0.01911
10	0.42849	0.02545
10	0.40902	0.03106
10	0.38954	0.04032
10	0.37006	0.04513
10	0.35058	0.04059
10	0.3311	0.04295
10	0.31163	0.04129
10	0.29215	0.03738
10	0.27267	0.03505
10	0.25319	0.02721
10	0.23371	0.02341
10	0.21424	0.025
10	0.19476	0.02711
10	0.17528	0.01698
10	0.1558	0.01643
10	0.13632	0.01089
10	0.11685	0.01314
10	0.09737	0.01168
10	0.07789	0.01126
10	0.05841	0.00613
15	1.36344	0
15	1.34396	0.000632014
15	1.32448	0
15	1.305	0
15	1.28552	0.00187
15	1.26605	0.000768579
15	1.24657	2.29781e-06
15	1.22709	0.00169
15	1.20761	0.000837402
15	1.18813	0
15	1.16866	0
15	1.14918	0
15	1.1297	-0.00156
15	1.11022	0.000623761
15	1.09074	0.0024
15	1.07127	0.00942
15	1.05179	0.01793
15	1.03231	0.02461
15	1.01283	0.0333
15	0.99335	0.06592
15	0.97388	0.08294
15	0.9544	0.08886
15	0.93492	0.09863
15	0.91544	0.09807
15	0.89596	0.104
15	0.87649	0.09835
15	0.85701	0.09234
15	0.83753	0.07517
15	0.81805	0.05886
15	0.79857	0.04937
15	0.7791	0.04803
15	0.75962	0.03628
15	0.74014	0.03399
15	0.72066	0.03533
15	0.70118	0.02339
15	0.68171	0.02724
15	0.66223	0.02478
15	0.64275	0.03433
15	0.62327	0.03287
15	0.6038	0.01229
15	0.58432	0.01529
15	0.56484	0.01841
15	0.54536	0.01519
15	0.52588	0.03179
15	0.50641	0.02397
15	0.48693	0.03069
15	0.46745	0.02966
15	0.44797	0.03064
15	0.42849	0.03278
15	0.40902	0.04835
15	0.38954	0.04276
15	0.37006	0.03464
15	0.35058	0.05062
15	0.3311	0.05274
15	0.31163	0.04943
15	0.29215	0.04531
15	0.27267	0.0426
15	0.25319	0.04167
15	0.23371	0.03228
15	0.21424	0.0336
15	0.19476	0.023
15	0.17528	0.02454
15	0.1558	0.01556
15	0.13632	0.01367
15	0.11685	0.01293
15	0.09737	0.00787
15	0.07789	0.01225
15	0.05841	0.01174
20	1.36344	-0.00471
20	1.34396	0.00338
20	1.32448	-0.000616595
20	1.305	-0.000699166
20	1.28552	-0.0037
20	1.26605	-0.00331
20	1.24657	-0.000771167
20	1.22709	-0.00168
20	1.20761	-0.00083529
20	1.18813	0
20	1.16866	0.00161
20	1.14918	0.000865712
20	1.1297	0.00155
20	1.11022	0.000877975
20	1.09074	0.00147
20	1.07127	0.01073
20	1.05179	0.02143
20	1.03231	0.0264
20	1.01283	0.03785
20	0.99335	0.04666
20	0.97388	0.06309
20	0.9544	0.09361
20	0.93492	0.10979
20	0.91544	0.09744
20	0.89596	0.07621
20	0.87649	0.08032
20	0.85701	0.08664
20	0.83753	0.07256
20	0.81805	0.06117
20	0.79857	0.04436
20	0.7791	0.04167
20	0.75962	0.03194
20	0.74014	0.036
20	0.72066	0.03949
20	0.70118	0.02843
20	0.68171	0.02095
20	0.66223	0.02661
20	0.64275	0.01925
20	0.62327	0.01252
20	0.6038	0.02078
20	0.58432	0.0187
20	0.56484	0.02786
20	0.54536	0.02046
20	0.52588	0.02498
20	0.50641	0.01985
20	0.48693	0.02605
20	0.46745	0.03666
20	0.44797	0.0452
20	0.42849	0.03909
20	0.40902	0.04883
20	0.38954	0.0478
20	0.37006	0.0555
20	0.35058	0.05938
20	0.3311	0.05952
20	0.31163	0.05945
20	0.29215	0.05965
20	0.27267	0.05175
20	0.25319	0.04373
20	0.23371	0.05427
20	0.21424	0.04952
20	0.19476	0.0258
20	0.17528	0.0117
20	0.1558	0.00134
20	0.13632	0.01172
20	0.11685	0.03235
20	0.09737	0.01555
20	0.07789	0.00922
20	0.05841	0.00482
25	1.36344	0
25	1.34396	0.00277
25	1.32448	0.00361
25	1.305	0.000965899
25	1.28552	-1.00653e-05
25	1.26605	-4.10634e-06
25	1.24657	0
25	1.22709	0
25	1.20761	0
25	1.18813	0
25	1.16866	-0.00223
25	1.14918	-0.00119
25	1.1297	-0.00213
25	1.11022	-0.00122
25	1.09074	0.00614
25	1.07127	0.00965
25	1.05179	0.01509
25	1.03231	0.02965
25	1.01283	0.04898
25	0.99335	0.08222
25	0.97388	0.12269
25	0.9544	0.12987
25	0.93492	0.14057
25	0.91544	0.15476
25	0.89596	0.13077
25	0.87649	0.11199
25	0.85701	0.09792
25	0.83753	0.10622
25	0.81805	0.10061
25	0.79857	0.07522
25	0.7791	0.07791
25	0.75962	0.07468
25	0.74014	0.05381
25	0.72066	0.04652
25	0.70118	0.0408
25	0.68171	0.02369
25	0.66223	0.02901
25	0.64275	0.01856
25	0.62327	0.03614
25	0.6038	0.03109
25	0.58432	0.02352
25	0.56484	0.02313
25	0.54536	0.0331
25	0.52588	0.02163
25	0.50641	0.04735
25	0.48693	0.04614
25	0.46745	0.04898
25	0.44797	0.06314
25	0.42849	0.0676
25	0.40902	0.08395
25	0.38954	0.08379
25	0.37006	0.0863
25	0.35058	0.10131
25	0.3311	0.11288
25	0.31163	0.12056
25	0.29215	0.12504
25	0.27267	0.1123
25	0.25319	0.0925
25	0.23371	0.08168
25	0.21424	0.07394
25	0.19476	0.0756
25	0.17528	0.06501
25	0.1558	0.0443
25	0.13632	0.03402
25	0.11685	0.01422
25	0.09737	0.02069
25	0.07789	0.01454
25	0.05841	0.01053
30	1.36344	0
30	1.34396	0
30	1.32448	0
30	1.305	0
30	1.28552	0
30	1.26605	0.00246
30	1.24657	0.00106
30	1.22709	0
30	1.20761	-0.00227
30	1.18813	-0.00341
30	1.16866	-0.00117
30	1.14918	0
30	1.1297	0.00211
30	1.11022	0.00327
30	1.09074	0.00323
30	1.07127	0.00316
30	1.05179	0.00863
30	1.03231	0.03
30	1.01283	0.07414
30	0.99335	0.09829
30	0.97388	0.11169
30	0.9544	0.13134
30	0.93492	0.12851
30	0.91544	0.12441
30	0.89596	0.13635
30	0.87649	0.12986
30	0.85701	0.11051
30	0.83753	0.11282
30	0.81805	0.10592
30	0.79857	0.08752
30	0.7791	0.05786
30	0.75962	0.06079
30	0.74014	0.06144
30	0.72066	0.06676
30	0.70118	0.06254
30	0.68171	0.04239
30	0.66223	0.04254
30	0.64275	0.04518
30	0.62327	0.029
30	0.6038	0.04023
30	0.58432	0.05031
30	0.56484	0.01578
30	0.54536	0.04207
30	0.52588	0.04191
30	0.50641	0.02798
30	0.48693	0.04576
30	0.46745	0.05763
30	0.44797	0.07072
30	0.42849	0.0925
30	0.40902	0.09199
30	0.38954	0.09406
30	0.37006	0.11006
30	0.35058	0.13757
30	0.3311	0.14823
30	0.31163	0.13738
30	0.29215	0.14283
30	0.27267	0.15077
30	0.25319	0.13166
30	0.23371	0.11839
30	0.21424	0.11785
30	0.19476	0.10093
30	0.17528	0.08095
30	0.1558	0.06407
30	0.13632	0.03491
30	0.11685	0.0324
30	0.09737	0.02591
30	0.07789	0.02268
30	0.05841	0.0096
35	1.36344	0
35	1.34396	0
35	1.32448	0
35	1.305	0
35	1.28552	0
35	1.26605	0
35	1.24657	-0.00218
35	1.22709	-0.00101
35	1.20761	0
35	1.18813	0
35	1.16866	0
35	1.14918	-0.00197
35	1.1297	0.00277
35	1.11022	0.006
35	1.09074	0.01149
35	1.07127	0.00753
35	1.05179	0.01801
35	1.03231	0.04633
35	1.01283	0.06213
35	0.99335	0.09272
35	0.97388	0.13598
35	0.9544	0.15784
35	0.93492	0.15601
35	0.91544	0.168
35	0.89596	0.18066
35	0.87649	0.13965
35	0.85701	0.10446
35	0.83753	0.09516
35	0.81805	0.09381
35	0.79857	0.08995
35	0.7791	0.078
35	0.75962	0.063
35	0.74014	0.0683
35	0.72066	0.0603
35	0.70118	0.045
35	0.68171	0.04623
35	0.66223	0.03178
35	0.64275	0.032
35	0.62327	0.04183
35	0.6038	0.04771
35	0.58432	0.02808
35	0.56484	0.02534
35	0.54536	0.03417
35	0.52588	0.02544
35	0.50641	0.01694
35	0.48693	0.06103
35	0.46745	0.06125
35	0.44797	0.06311
35	0.42849	0.07379
35	0.40902	0.09195
35	0.38954	0.11356
35	0.37006	0.13929
35	0.35058	0.1383
35	0.3311	0.14878
35	0.31163	0.16091
35	0.29215	0.1622
35	0.27267	0.16459
35	0.25319	0.16078
35	0.23371	0.16042
35	0.21424	0.14571
35	0.19476	0.10903
35	0.17528	0.08179
35	0.1558	0.06182
35	0.13632	0.04667
35	0.11685	0.03873
35	0.09737	0.02357
35	0.07789	0.02057
35	0.05841	0.01232
40	1.36344	0
40	1.34396	-0.00178
40	1.32448	-0.000590458
40	1.305	7.79223e-06
40	1.28552	3.02401e-06
40	1.26605	0
40	1.24657	0
40	1.22709	0
40	1.20761	0
40	1.18813	-3.42756e-06
40	1.16866	0.00429
40	1.14918	0.0037
40	1.1297	-0.000595814
40	1.11022	0.000549777
40	1.09074	0.00475
40	1.07127	0.0112
40	1.05179	0.02385
40	1.03231	0.0488
40	1.01283	0.09425
40	0.99335	0.14408
40	0.97388	0.16777
40	0.9544	0.17734
40	0.93492	0.18771
40	0.91544	0.19682
40	0.89596	0.18322
40	0.87649	0.13297
40	0.85701	0.11261
40	0.83753	0.12234
40	0.81805	0.11378
40	0.79857	0.09037
40	0.7791	0.05759
40	0.75962	0.06161
40	0.74014	0.06166
40	0.72066	0.04941
40	0.70118	0.04429
40	0.68171	0.0391
40	0.66223	0.02585
40	0.64275	0.01135
40	0.62327	0.03743
40	0.6038	0.03712
40	0.58432	0.0391
40	0.56484	0.02609
40	0.54536	0.03285
40	0.52588	0.02539
40	0.50641	0.03566
40	0.48693	0.04934
40	0.46745	0.05963
40	0.44797	0.06067
40	0.42849	0.07835
40	0.40902	0.10329
40	0.38954	0.11435
40	0.37006	0.12796
40	0.35058	0.14971
40	0.3311	0.16414
40	0.31163	0.18119
40	0.29215	0.21246
40	0.27267	0.23022
40	0.25319	0.21991
40	0.23371	0.21356
40	0.21424	0.20925
40	0.19476	0.17847
40	0.17528	0.15023
40	0.1558	0.12023
40	0.13632	0.0958
40	0.11685	0.05213
40	0.09737	0.04513
40	0.07789	0.02919
40	0.05841	0.01374
45	1.36344	0
45	1.34396	0
45	1.32448	-0.0012
45	1.305	-0.000430857
45	1.28552	0
45	1.26605	0
45	1.24657	0
45	1.22709	0
45	1.20761	0
45	1.18813	0
45	1.16866	0
45	1.14918	0.000972312
45	1.1297	0.00149
45	1.11022	0.00148
45	1.09074	0.00238
45	1.07127	0.00374
45	1.05179	0.01421
45	1.03231	0.04663
45	1.01283	0.07797
45	0.99335	0.10487
45	0.97388	0.15193
45	0.9544	0.18853
45	0.93492	0.18608
45	0.91544	0.16469
45	0.89596	0.14381
45	0.87649	0.12645
45	0.85701	0.10951
45	0.83753	0.10308
45	0.81805	0.08818
45	0.79857	0.08242
45	0.7791	0.07781
45	0.75962	0.06361
45	0.74014	0.0563
45	0.72066	0.05641
45	0.70118	0.0455
45	0.68171	0.03545
45	0.66223	0.03745
45	0.64275	0.03065
45	0.62327	0.04129
45	0.6038	0.01615
45	0.58432	0.02492
45	0.56484	0.02481
45	0.54536	0.03647
45	0.52588	0.02981
45	0.50641	0.0373
45	0.48693	0.04128
45	0.46745	0.05214
45	0.44797	0.06164
45	0.42849	0.07152
45	0.40902	0.08608
45	0.38954	0.10401
45	0.37006	0.11984
45	0.35058	0.1477
45	0.3311	0.17346
45	0.31163	0.18392
45	0.29215	0.19966
45	0.27267	0.2112
45	0.25319	0.2127
45	0.23371	0.22095
45	0.21424	0.21883
45	0.19476	0.20867
45	0.17528	0.18497
45	0.1558	0.14578
45	0.13632	0.11346
45	0.11685	0.08004
45	0.09737	0.04548
45	0.07789	0.02748
45	0.05841	0.01632
50	1.36344	0
50	1.34396	0
50	1.32448	0
50	1.305	0
50	1.28552	0
50	1.26605	0
50	1.24657	0
50	1.22709	0.000954193
50	1.20761	0.000473885
50	1.18813	0
50	1.16866	0.000918098
50	1.14918	0.00139
50	1.1297	0.00137
50	1.11022	0.00308
50	1.09074	0.00406
50	1.07127	0.00876
50	1.05179	0.02861
50	1.03231	0.05204
50	1.01283	0.08081
50	0.99335	0.13999
50	0.97388	0.20462
50	0.9544	0.24745
50	0.93492	0.25218
50	0.91544	0.22794
50	0.89596	0.2011
50	0.87649	0.16377
50	0.85701	0.13013
50	0.83753	0.11022
50	0.81805	0.1197
50	0.79857	0.10403
50	0.7791	0.07518
50	0.75962	0.07555
50	0.74014	0.06177
50	0.72066	0.05788
50	0.70118	0.04862
50	0.68171	0.05506
50	0.66223	0.03125
50	0.64275	0.03267
50	0.62327	0.03279
50	0.6038	0.0296
50	0.58432	0.02326
50	0.56484	0.0354
50	0.54536	0.0262
50	0.52588	0.04423
50	0.50641	0.04269
50	0.48693	0.06503
50	0.46745	0.0758
50	0.44797	0.08866
50	0.42849	0.11244
50	0.40902	0.1318
50	0.38954	0.14736
50	0.37006	0.16559
50	0.35058	0.18142
50	0.3311	0.21194
50	0.31163	0.24271
50	0.29215	0.25596
50	0.27267	0.27976
50	0.25319	0.3026
50	0.23371	0.30132
50	0.21424	0.28784
50	0.19476	0.25438
50	0.17528	0.24424
50	0.1558	0.21503
50	0.13632	0.16932
50	0.11685	0.12997
50	0.09737	0.08082
50	0.07789	0.04
50	0.05841	0.01807
55	1.36344	0.00234
55	1.34396	0.000313496
55	1.32448	0
55	1.305	0
55	1.28552	0
55	1.26605	0
55	1.24657	0
55	1.22709	0
55	1.20761	0.000833047
55	1.18813	0.00124
55	1.16866	0.000425531
55	1.14918	0
55	1.1297	0.000767005
55	1.11022	0.00119
55	1.09074	0.00266
55	1.07127	0.00627
55	1.05179	0.01469
55	1.03231	0.04116
55	1.01283	0.06856
55	0.99335	0.109
55	0.97388	0.18972
55	0.9544	0.23315
55	0.93492	0.22148
55	0.91544	0.21141
55	0.89596	0.18073
55	0.87649	0.14559
55	0.85701	0.13329
55	0.83753	0.12096
55	0.81805	0.10314
55	0.79857	0.08878
55	0.7791	0.07251
55	0.75962	0.06939
55	0.74014	0.06088
55	0.72066	0.04522
55	0.70118	0.04169
55	0.68171	0.04473
55	0.66223	0.03633
55	0.64275	0.02002
55	0.62327	0.03778
55	0.6038	0.01992
55	0.58432	0.02187
55	0.56484	0.03266
55	0.54536	0.01633
55	0.52588	0.03211
55	0.50641	0.03505
55	0.48693	0.03965
55	0.46745	0.05761
55	0.44797	0.06362
55	0.42849	0.06794
55	0.40902	0.08527
55	0.38954	0.10597
55	0.37006	0.12098
55	0.35058	0.12951
55	0.3311	0.14298
55	0.31163	0.16716
55	0.29215	0.18872
55	0.27267	0.2059
55	0.25319	0.2181
55	0.23371	0.21086
55	0.21424	0.2004
55	0.19476	0.19737
55	0.17528	0.17647
55	0.1558	0.1637
55	0.13632	0.14751
55	0.11685	0.11444
55	0.09737	0.0694
55	0.07789	0.04014
55	0.05841	0.01309
60	1.36344	0
60	1.34396	0
60	1.32448	0
60	1.305	0
60	1.28552	0
60	1.26605	0
60	1.24657	0
60	1.22709	0.000807933
60	1.20761	0.000401247
60	1.18813	-0.000787761
60	1.16866	-0.000412004
60	1.14918	0.000755993
60	1.1297	0.000418735
60	1.11022	0.00145
60	1.09074	0.00299
60	1.07127	0.00806
60	1.05179	0.01358
60	1.03231	0.03638
60	1.01283	0.07153
60	0.99335	0.11562
60	0.97388	0.16652
60	0.9544	0.19891
60	0.93492	0.2028
60	0.91544	0.18104
60	0.89596	0.15869
60	0.87649	0.14086
60	0.85701	0.11309
60	0.83753	0.11312
60	0.81805	0.09724
60	0.79857	0.07184
60	0.7791	0.07138
60	0.75962	0.06086
60	0.74014	0.0486
60	0.72066	0.0354
60	0.70118	0.04073
60	0.68171	0.04638
60	0.66223	0.03699
60	0.64275	0.02247
60	0.62327	0.02445
60	0.6038	0.02748
60	0.58432	0.0205
60	0.56484	0.02084
60	0.54536	0.02772
60	0.52588	0.03127
60	0.50641	0.03548
60	0.48693	0.03741
60	0.46745	0.04956
60	0.44797	0.05044
60	0.42849	0.0566
60	0.40902	0.07838
60	0.38954	0.08518
60	0.37006	0.09586
60	0.35058	0.10941
60	0.3311	0.12439
60	0.31163	0.13307
60	0.29215	0.13016
60	0.27267	0.14089
60	0.25319	0.15185
60	0.23371	0.13973
60	0.21424	0.13803
60	0.19476	0.14397
60	0.17528	0.13794
60	0.1558	0.11977
60	0.13632	0.10602
60	0.11685	0.09117
60	0.09737	0.05435
60	0.07789	0.03533
60	0.05841	0.01204
65	1.36344	0
65	1.34396	0
65	1.32448	0
65	1.305	0
65	1.28552	0
65	1.26605	0
65	1.24657	0
65	1.22709	0
65	1.20761	0
65	1.18813	0.000627667
65	1.16866	0.000949069
65	1.14918	0.000332673
65	1.1297	0.000592793
65	1.11022	0.000919886
65	1.09074	0.00148
65	1.07127	0.00502
65	1.05179	0.00601
65	1.03231	0.01667
65	1.01283	0.0427
65	0.99335	0.06693
65	0.97388	0.09578
65	0.9544	0.13004
65	0.93492	0.1324
65	0.91544	0.10834
65	0.89596	0.0844
65	0.87649	0.06544
65	0.85701	0.06436
65	0.83753	0.05938
65	0.81805	0.04842
65	0.79857	0.03769
65	0.7791	0.03168
65	0.75962	0.03824
65	0.74014	0.03427
65	0.72066	0.02561
65	0.70118	0.01723
65	0.68171	0.02052
65	0.66223	0.01576
65	0.64275	0.01253
65	0.62327	0.01463
65	0.6038	0.00937
65	0.58432	0.01229
65	0.56484	0.01039
65	0.54536	0.0107
65	0.52588	0.01108
65	0.50641	0.01807
65	0.48693	0.01998
65	0.46745	0.02204
65	0.44797	0.02987
65	0.42849	0.0298
65	0.40902	0.0291
65	0.38954	0.03252
65	0.37006	0.04041
65	0.35058	0.04222
65	0.3311	0.05219
65	0.31163	0.05818
65	0.29215	0.05824
65	0.27267	0.0587
65	0.25319	0.05638
65	0.23371	0.06265
65	0.21424	0.06444
65	0.19476	0.05598
65	0.17528	0.0536
65	0.1558	0.048
65	0.13632	0.04257
65	0.11685	0.02953
65	0.09737	0.02503
65	0.07789	0.01196
65	0.05841	0.00478
70	1.36344	0
70	1.34396	0
70	1.32448	0
70	1.305	0
70	1.28552	0
70	1.26605	-0.000543625
70	1.24657	-0.000233494
70	1.22709	0
70	1.20761	0
70	1.18813	0
70	1.16866	0
70	1.14918	0
70	1.1297	2.35472e-06
70	1.11022	1.35273e-06
70	1.09074	0.00134
70	1.07127	0.00168
70	1.05179	0.00341
70	1.03231	0.00481
70	1.01283	0.01203
70	0.99335	0.0212
70	0.97388	0.02475
70	0.9544	0.03487
70	0.93492	0.03789
70	0.91544	0.02958
70	0.89596	0.02861
70	0.87649	0.0194
70	0.85701	0.01218
70	0.83753	0.01902
70	0.81805	0.01942
70	0.79857	0.01532
70	0.7791	0.01197
70	0.75962	0.0089
70	0.74014	0.00909
70	0.72066	0.00832
70	0.70118	0.00679
70	0.68171	0.0042
70	0.66223	0.00623
70	0.64275	0.0028
70	0.62327	0.00424
70	0.6038	0.0047
70	0.58432	0.00311
70	0.56484	0.0035
70	0.54536	0.00256
70	0.52588	0.00413
70	0.50641	0.00428
70	0.48693	0.00571
70	0.46745	0.00485
70	0.44797	0.00713
70	0.42849	0.00631
70	0.40902	0.00902
70	0.38954	0.01041
70	0.37006	0.00966
70	0.35058	0.00932
70	0.3311	0.00963
70	0.31163	0.01028
70	0.29215	0.01165
70	0.27267	0.01211
70	0.25319	0.0122
70	0.23371	0.01299
70	0.21424	0.01123
70	0.19476	0.01034
70	0.17528	0.01305
70	0.1558	0.01249
70	0.13632	0.00786
70	0.11685	0.00493
70	0.09737	0.00469
70	0.07789	0.00271
70	0.05841	0.000655312
75	1.36344	0
75	1.34396	0
75	1.32448	0
75	1.305	0
75	1.28552	0
75	1.26605	0
75	1.24657	0
75	1.22709	0
75	1.20761	0
75	1.18813	0
75	1.16866	0
75	1.14918	0
75	1.1297	0
75	1.11022	0
75	1.09074	0
75	1.07127	0
75	1.05179	0.000283833
75	1.03231	0.000481118
75	1.01283	0.00124
75	0.99335	0.00236
75	0.97388	0.00396
75	0.9544	0.00532
75	0.93492	0.00444
75	0.91544	0.00238
75	0.89596	0.00189
75	0.87649	0.00266
75	0.85701	0.00215
75	0.83753	0.0016
75	0.81805	0.00145
75	0.79857	0.000496566
75	0.7791	0.00177
75	0.75962	0.00175
75	0.74014	0.000635547
75	0.72066	7.15702e-05
75	0.70118	0.000332486
75	0.68171	0
75	0.66223	0
75	0.64275	2.35297e-05
75	0.62327	0.000365928
75	0.6038	0.000363413
75	0.58432	9.43935e-06
75	0.56484	0.000330378
75	0.54536	0.000343705
75	0.52588	3.99188e-05
75	0.50641	0.000278636
75	0.48693	0.000593711
75	0.46745	0.000142386
75	0.44797	0.00046263
75	0.42849	0.000176026
75	0.40902	0
75	0.38954	0.000372366
75	0.37006	0.000912448
75	0.35058	0.000629676
75	0.3311	0.000554923
75	0.31163	0.000778929
75	0.29215	0.000878951
75	0.27267	0.000875488
75	0.25319	0.000610698
75	0.23371	0.000693737
75	0.21424	0.00108
75	0.19476	0.000968044
75	0.17528	0.000935841
75	0.1558	0.00113
75	0.13632	0.00048433
75	0.11685	0.000278625
75	0.09737	2.22753e-05
75	0.07789	0.000126424
75	0.05841	0

## Sheet: Fig_2C
ϑf / °	Ef / eV	H atom flux
0	1.98922	0
0	1.96952	0
0	1.94982	0
0	1.93012	0
0	1.91042	0
0	1.89072	0
0	1.87102	0
0	1.85132	0
0	1.83162	0
0	1.81192	0
0	1.79222	0
0	1.77252	0
0	1.75283	0
0	1.73313	0
0	1.71343	0
0	1.69373	0
0	1.67403	0
0	1.65433	0
0	1.63463	0
0	1.61493	0
0	1.59523	0
0	1.57553	0
0	1.55583	0
0	1.53613	0
0	1.51643	0
0	1.49673	0
0	1.47703	0
0	1.45733	0
0	1.43763	0
0	1.41793	0
0	1.39823	0
0	1.37853	0
0	1.35883	0.00146
0	1.33913	0.00534
0	1.31943	0
0	1.29973	0
0	1.28003	0
0	1.26033	0
0	1.24063	0
0	1.22093	0
0	1.20123	0
0	1.18153	-0.00106
0	1.16184	-0.00518
0	1.14214	0
0	1.12244	0
0	1.10274	0.00101
0	1.08304	0.00694
0	1.06334	0.00988
0	1.04364	0.00159
0	1.02394	0.01786
0	1.00424	0.05989
0	0.98454	0.04343
0	0.96484	0.08377
0	0.94514	0.07336
0	0.92544	0.09128
0	0.90574	0.06478
0	0.88604	0.04317
0	0.86634	0.04776
0	0.84664	0.02654
0	0.82694	0.03115
0	0.80724	0.01588
0	0.78754	0.01513
0	0.76784	0.01032
0	0.74814	0.0054
0	0.72844	0.01748
0	0.70874	0.01501
0	0.68904	0.00627
0	0.66934	0.0084
0	0.64964	0.01274
0	0.62994	0.01002
0	0.61024	0.00886
0	0.59054	0.00866
0	0.57084	0.01445
0	0.55115	0.01678
0	0.53145	0.00842
0	0.51175	0.00907
0	0.49205	0.01658
0	0.47235	0.01041
0	0.45265	0.00795
0	0.43295	0.01105
0	0.41325	0.01267
0	0.39355	0.01248
0	0.37385	0.01187
0	0.35415	0.01487
0	0.33445	0.01371
0	0.31475	0.01306
0	0.29505	0.01524
0	0.27535	0.00786
0	0.25565	0.00826
0	0.23595	0.01227
0	0.21625	0.0079
0	0.19655	0.00852
0	0.17685	0.01225
0	0.15715	0.01332
0	0.13745	0.01247
0	0.11775	0.0106
0	0.09805	0.00214
0	0.07835	0.00481
0	0.05865	0.00291
5	1.98922	0
5	1.96952	0
5	1.94982	0
5	1.93012	0
5	1.91042	-0.000767628
5	1.89072	-0.01095
5	1.87102	0
5	1.85132	0
5	1.83162	0
5	1.81192	0
5	1.79222	0
5	1.77252	0
5	1.75283	0
5	1.73313	0
5	1.71343	0
5	1.69373	0
5	1.67403	0
5	1.65433	0
5	1.63463	0
5	1.61493	0
5	1.59523	0
5	1.57553	0
5	1.55583	0
5	1.53613	0
5	1.51643	0
5	1.49673	0
5	1.47703	0
5	1.45733	0
5	1.43763	0
5	1.41793	0
5	1.39823	0
5	1.37853	0
5	1.35883	0
5	1.33913	0
5	1.31943	0
5	1.29973	0
5	1.28003	-0.00178
5	1.26033	-0.00773
5	1.24063	0
5	1.22093	0
5	1.20123	0
5	1.18153	0
5	1.16184	0
5	1.14214	0
5	1.12244	0
5	1.10274	0
5	1.08304	0.00142
5	1.06334	0.0099
5	1.04364	0.02758
5	1.02394	0.08817
5	1.00424	0.05329
5	0.98454	0.0899
5	0.96484	0.16595
5	0.94514	0.16841
5	0.92544	0.13391
5	0.90574	0.09539
5	0.88604	0.07909
5	0.86634	0.08572
5	0.84664	0.10728
5	0.82694	0.08438
5	0.80724	0.06044
5	0.78754	0.05211
5	0.76784	0.02423
5	0.74814	0.01506
5	0.72844	0.02655
5	0.70874	0.01008
5	0.68904	0.01822
5	0.66934	0.03133
5	0.64964	0.04401
5	0.62994	0.02588
5	0.61024	0.01948
5	0.59054	0.01448
5	0.57084	0.01247
5	0.55115	0.00819
5	0.53145	0.02585
5	0.51175	0.02444
5	0.49205	0.02432
5	0.47235	0.03165
5	0.45265	0.02117
5	0.43295	0.01653
5	0.41325	0.02914
5	0.39355	0.03145
5	0.37385	0.02083
5	0.35415	0.01685
5	0.33445	0.02282
5	0.31475	0.02608
5	0.29505	0.02252
5	0.27535	0.03005
5	0.25565	0.03621
5	0.23595	0.01866
5	0.21625	0.03102
5	0.19655	0.01676
5	0.17685	0.01187
5	0.15715	0.01426
5	0.13745	0.00352
5	0.11775	0.00711
5	0.09805	0.01464
5	0.07835	0.00555
5	0.05865	0.01259
10	1.98922	0
10	1.96952	0
10	1.94982	0
10	1.93012	0
10	1.91042	0
10	1.89072	0
10	1.87102	0
10	1.85132	0
10	1.83162	0.00139
10	1.81192	0.00864
10	1.79222	0
10	1.77252	0
10	1.75283	0
10	1.73313	0
10	1.71343	0
10	1.69373	0
10	1.67403	0
10	1.65433	-0.00207
10	1.63463	-0.00748
10	1.61493	0
10	1.59523	0
10	1.57553	0
10	1.55583	0
10	1.53613	0
10	1.51643	0
10	1.49673	0
10	1.47703	0
10	1.45733	0
10	1.43763	0
10	1.41793	0
10	1.39823	0
10	1.37853	0
10	1.35883	0
10	1.33913	0
10	1.31943	0
10	1.29973	0
10	1.28003	-0.00156
10	1.26033	-0.00675
10	1.24063	0
10	1.22093	-0.00136
10	1.20123	-0.00685
10	1.18153	0
10	1.16184	0
10	1.14214	0
10	1.12244	0
10	1.10274	0.00129
10	1.08304	0.01015
10	1.06334	0.02467
10	1.04364	0.03708
10	1.02394	0.0405
10	1.00424	0.06649
10	0.98454	0.08621
10	0.96484	0.1596
10	0.94514	0.16747
10	0.92544	0.13231
10	0.90574	0.13908
10	0.88604	0.12389
10	0.86634	0.12867
10	0.84664	0.08765
10	0.82694	0.06683
10	0.80724	0.0463
10	0.78754	0.05122
10	0.76784	0.05064
10	0.74814	0.03874
10	0.72844	0.02616
10	0.70874	0.0295
10	0.68904	0.02487
10	0.66934	0.01886
10	0.64964	0.02207
10	0.62994	0.02285
10	0.61024	0.01424
10	0.59054	0.02306
10	0.57084	0.02354
10	0.55115	0.02147
10	0.53145	0.01765
10	0.51175	0.01544
10	0.49205	0.01512
10	0.47235	0.0377
10	0.45265	0.03473
10	0.43295	0.02151
10	0.41325	0.0278
10	0.39355	0.02738
10	0.37385	0.0201
10	0.35415	0.0173
10	0.33445	0.02509
10	0.31475	0.03953
10	0.29505	0.03644
10	0.27535	0.02033
10	0.25565	0.0179
10	0.23595	0.02272
10	0.21625	0.01929
10	0.19655	0.02209
10	0.17685	0.01148
10	0.15715	0.01812
10	0.13745	0.00958
10	0.11775	0.01631
10	0.09805	0.00684
10	0.07835	0.00651
10	0.05865	0.00897
15	1.98922	0.0106
15	1.96952	0
15	1.94982	0
15	1.93012	0
15	1.91042	0
15	1.89072	0
15	1.87102	0
15	1.85132	0
15	1.83162	0
15	1.81192	0
15	1.79222	0
15	1.77252	0
15	1.75283	0
15	1.73313	0
15	1.71343	0
15	1.69373	0
15	1.67403	0
15	1.65433	0
15	1.63463	0
15	1.61493	0
15	1.59523	0
15	1.57553	0
15	1.55583	0
15	1.53613	0
15	1.51643	0
15	1.49673	0
15	1.47703	0
15	1.45733	0
15	1.43763	0
15	1.41793	0
15	1.39823	0
15	1.37853	0
15	1.35883	0
15	1.33913	0
15	1.31943	0
15	1.29973	0
15	1.28003	0
15	1.26033	0
15	1.24063	0
15	1.22093	0.00137
15	1.20123	0.00691
15	1.18153	-0.00137
15	1.16184	-0.00669
15	1.14214	0
15	1.12244	0
15	1.10274	0
15	1.08304	0.0025
15	1.06334	0.01627
15	1.04364	0.02461
15	1.02394	0.0355
15	1.00424	0.02964
15	0.98454	0.093
15	0.96484	0.07443
15	0.94514	0.09282
15	0.92544	0.09316
15	0.90574	0.13289
15	0.88604	0.09652
15	0.86634	0.06167
15	0.84664	0.07431
15	0.82694	0.08023
15	0.80724	0.03467
15	0.78754	0.05108
15	0.76784	0.03359
15	0.74814	0.03155
15	0.72844	0.02025
15	0.70874	0.03944
15	0.68904	0.03233
15	0.66934	0.02993
15	0.64964	0.02493
15	0.62994	0.02761
15	0.61024	0.01158
15	0.59054	0.00557
15	0.57084	0.00935
15	0.55115	0.02187
15	0.53145	0.02664
15	0.51175	0.02275
15	0.49205	0.03265
15	0.47235	0.02846
15	0.45265	0.02226
15	0.43295	0.03641
15	0.41325	0.0444
15	0.39355	0.03032
15	0.37385	0.03383
15	0.35415	0.04468
15	0.33445	0.04543
15	0.31475	0.04605
15	0.29505	0.02522
15	0.27535	0.03196
15	0.25565	0.02146
15	0.23595	0.01529
15	0.21625	0.02797
15	0.19655	0.02577
15	0.17685	0.01237
15	0.15715	0.01204
15	0.13745	0.01281
15	0.11775	0.00751
15	0.09805	0.00718
15	0.07835	0.00839
15	0.05865	0.00366
20	1.98922	-0.01138
20	1.96952	0
20	1.94982	0
20	1.93012	0
20	1.91042	0
20	1.89072	0
20	1.87102	0
20	1.85132	0
20	1.83162	0
20	1.81192	0
20	1.79222	0
20	1.77252	0
20	1.75283	0
20	1.73313	0
20	1.71343	0
20	1.69373	0
20	1.67403	0
20	1.65433	0
20	1.63463	0
20	1.61493	0
20	1.59523	0
20	1.57553	0
20	1.55583	0
20	1.53613	0
20	1.51643	0
20	1.49673	0
20	1.47703	0
20	1.45733	0
20	1.43763	0
20	1.41793	0
20	1.39823	0
20	1.37853	-0.00207
20	1.35883	-0.00717
20	1.33913	0
20	1.31943	0
20	1.29973	0
20	1.28003	-0.00168
20	1.26033	-0.00564
20	1.24063	0.00726
20	1.22093	0
20	1.20123	0
20	1.18153	0
20	1.16184	0
20	1.14214	0
20	1.12244	0.00283
20	1.10274	0.01395
20	1.08304	0.00667
20	1.06334	0.04036
20	1.04364	0.04354
20	1.02394	0.06307
20	1.00424	0.05481
20	0.98454	0.06081
20	0.96484	0.12593
20	0.94514	0.14023
20	0.92544	0.17184
20	0.90574	0.14364
20	0.88604	0.14747
20	0.86634	0.08087
20	0.84664	0.07991
20	0.82694	0.08608
20	0.80724	0.07098
20	0.78754	0.05679
20	0.76784	0.05506
20	0.74814	0.05414
20	0.72844	0.02997
20	0.70874	0.02637
20	0.68904	0.03123
20	0.66934	0.03722
20	0.64964	0.048
20	0.62994	0.02605
20	0.61024	0.02302
20	0.59054	0.03254
20	0.57084	0.02302
20	0.55115	0.03318
20	0.53145	0.02879
20	0.51175	0.02585
20	0.49205	0.03721
20	0.47235	0.05216
20	0.45265	0.05201
20	0.43295	0.03545
20	0.41325	0.03769
20	0.39355	0.06287
20	0.37385	0.05915
20	0.35415	0.04307
20	0.33445	0.04599
20	0.31475	0.04596
20	0.29505	0.05216
20	0.27535	0.04235
20	0.25565	0.03303
20	0.23595	0.02538
20	0.21625	0.02107
20	0.19655	0.01602
20	0.17685	0.01177
20	0.15715	0.01719
20	0.13745	0.0101
20	0.11775	0.01618
20	0.09805	0.01394
20	0.07835	0.00209
20	0.05865	0.00187
25	1.98922	0
25	1.96952	0
25	1.94982	0
25	1.93012	0
25	1.91042	0
25	1.89072	0
25	1.87102	0
25	1.85132	0
25	1.83162	0
25	1.81192	0
25	1.79222	0
25	1.77252	-0.00151
25	1.75283	-0.00746
25	1.73313	0
25	1.71343	0
25	1.69373	0
25	1.67403	0
25	1.65433	0
25	1.63463	0
25	1.61493	0
25	1.59523	0
25	1.57553	0
25	1.55583	0
25	1.53613	0
25	1.51643	0
25	1.49673	0
25	1.47703	0
25	1.45733	0
25	1.43763	0
25	1.41793	0
25	1.39823	0
25	1.37853	0
25	1.35883	0
25	1.33913	0
25	1.31943	0
25	1.29973	0
25	1.28003	0
25	1.26033	0
25	1.24063	0
25	1.22093	0
25	1.20123	0.0012
25	1.18153	0.00607
25	1.16184	0
25	1.14214	0
25	1.12244	0.00119
25	1.10274	0.01055
25	1.08304	0.02331
25	1.06334	0.00312
25	1.04364	0.02395
25	1.02394	0.05664
25	1.00424	0.11771
25	0.98454	0.0618
25	0.96484	0.09733
25	0.94514	0.16922
25	0.92544	0.20125
25	0.90574	0.18074
25	0.88604	0.08776
25	0.86634	0.11087
25	0.84664	0.13376
25	0.82694	0.05022
25	0.80724	0.05845
25	0.78754	0.02555
25	0.76784	0.0284
25	0.74814	0.05891
25	0.72844	0.03708
25	0.70874	0.02846
25	0.68904	0.05863
25	0.66934	0.03855
25	0.64964	0.02352
25	0.62994	0.02865
25	0.61024	0.03075
25	0.59054	0.03017
25	0.57084	0.02966
25	0.55115	0.03253
25	0.53145	0.02099
25	0.51175	0.02279
25	0.49205	0.02746
25	0.47235	0.03471
25	0.45265	0.04203
25	0.43295	0.04294
25	0.41325	0.05251
25	0.39355	0.06155
25	0.37385	0.05821
25	0.35415	0.05625
25	0.33445	0.05664
25	0.31475	0.05622
25	0.29505	0.06057
25	0.27535	0.0533
25	0.25565	0.03059
25	0.23595	0.03939
25	0.21625	0.03676
25	0.19655	0.02793
25	0.17685	0.03404
25	0.15715	0.03149
25	0.13745	0.00798
25	0.11775	0.01213
25	0.09805	0.01622
25	0.07835	0.00966
25	0.05865	0.01106
30	1.98922	0
30	1.96952	0
30	1.94982	0
30	1.93012	0
30	1.91042	0
30	1.89072	0
30	1.87102	0
30	1.85132	0
30	1.83162	0
30	1.81192	-0.00147
30	1.79222	-0.00952
30	1.77252	-0.00801
30	1.75283	0
30	1.73313	0
30	1.71343	0
30	1.69373	0
30	1.67403	-0.00192
30	1.65433	-0.00729
30	1.63463	0
30	1.61493	0
30	1.59523	0.00223
30	1.57553	0.00666
30	1.55583	0
30	1.53613	0
30	1.51643	-0.00213
30	1.49673	-0.00652
30	1.47703	0
30	1.45733	0.00201
30	1.43763	0.00666
30	1.41793	0
30	1.39823	0
30	1.37853	0
30	1.35883	0
30	1.33913	0
30	1.31943	0
30	1.29973	0
30	1.28003	0
30	1.26033	0
30	1.24063	0
30	1.22093	0
30	1.20123	0
30	1.18153	0
30	1.16184	0
30	1.14214	0.00128
30	1.12244	0.00626
30	1.10274	0
30	1.08304	0
30	1.06334	0.00221
30	1.04364	0.02219
30	1.02394	0.08
30	1.00424	0.14198
30	0.98454	0.16226
30	0.96484	0.18398
30	0.94514	0.21463
30	0.92544	0.1574
30	0.90574	0.21972
30	0.88604	0.13983
30	0.86634	0.16387
30	0.84664	0.15546
30	0.82694	0.11637
30	0.80724	0.11895
30	0.78754	0.11267
30	0.76784	0.08196
30	0.74814	0.02969
30	0.72844	0.02377
30	0.70874	0.06356
30	0.68904	0.04534
30	0.66934	0.04937
30	0.64964	0.05976
30	0.62994	0.05654
30	0.61024	0.03839
30	0.59054	0.02434
30	0.57084	0.03938
30	0.55115	0.03617
30	0.53145	0.04044
30	0.51175	0.05093
30	0.49205	0.05648
30	0.47235	0.06834
30	0.45265	0.07236
30	0.43295	0.06864
30	0.41325	0.06718
30	0.39355	0.07807
30	0.37385	0.10506
30	0.35415	0.10661
30	0.33445	0.0877
30	0.31475	0.10276
30	0.29505	0.1054
30	0.27535	0.08377
30	0.25565	0.09089
30	0.23595	0.06248
30	0.21625	0.05904
30	0.19655	0.03751
30	0.17685	0.02597
30	0.15715	0.02442
30	0.13745	0.03214
30	0.11775	0.02167
30	0.09805	0.01887
30	0.07835	0.00961
30	0.05865	0.00722
35	1.98922	0
35	1.96952	0
35	1.94982	-0.000542417
35	1.93012	-0.01056
35	1.91042	0
35	1.89072	0
35	1.87102	0
35	1.85132	0
35	1.83162	0
35	1.81192	0
35	1.79222	0
35	1.77252	0
35	1.75283	0
35	1.73313	0
35	1.71343	0
35	1.69373	0
35	1.67403	0
35	1.65433	0
35	1.63463	0
35	1.61493	0
35	1.59523	0
35	1.57553	0
35	1.55583	0
35	1.53613	0
35	1.51643	0
35	1.49673	0.00242
35	1.47703	0.00761
35	1.45733	0
35	1.43763	0
35	1.41793	0
35	1.39823	0
35	1.37853	0
35	1.35883	0
35	1.33913	0
35	1.31943	-0.00187
35	1.29973	-0.00738
35	1.28003	0
35	1.26033	0
35	1.24063	0.00158
35	1.22093	0.00739
35	1.20123	0
35	1.18153	0
35	1.16184	0
35	1.14214	-0.00147
35	1.12244	-0.00717
35	1.10274	0
35	1.08304	0
35	1.06334	0.00251
35	1.04364	0.0197
35	1.02394	0.05059
35	1.00424	0.12285
35	0.98454	0.15383
35	0.96484	0.18692
35	0.94514	0.23672
35	0.92544	0.27261
35	0.90574	0.19901
35	0.88604	0.16604
35	0.86634	0.12691
35	0.84664	0.10367
35	0.82694	0.08104
35	0.80724	0.08567
35	0.78754	0.0922
35	0.76784	0.11018
35	0.74814	0.09771
35	0.72844	0.06546
35	0.70874	0.06045
35	0.68904	0.03199
35	0.66934	0.04194
35	0.64964	0.0451
35	0.62994	0.03931
35	0.61024	0.0188
35	0.59054	0.00343
35	0.57084	0.02517
35	0.55115	0.03158
35	0.53145	0.0214
35	0.51175	0.02759
35	0.49205	0.05683
35	0.47235	0.07409
35	0.45265	0.09846
35	0.43295	0.10663
35	0.41325	0.10216
35	0.39355	0.11651
35	0.37385	0.12643
35	0.35415	0.11523
35	0.33445	0.11188
35	0.31475	0.11659
35	0.29505	0.11746
35	0.27535	0.13674
35	0.25565	0.10553
35	0.23595	0.07479
35	0.21625	0.04638
35	0.19655	0.04481
35	0.17685	0.03198
35	0.15715	0.04599
35	0.13745	0.02012
35	0.11775	0.01325
35	0.09805	0.00888
35	0.07835	0.01731
35	0.05865	0.00564
40	1.98922	0
40	1.96952	0
40	1.94982	-0.000499919
40	1.93012	-0.00973
40	1.91042	0
40	1.89072	0
40	1.87102	0.00115
40	1.85132	0.00893
40	1.83162	0
40	1.81192	0
40	1.79222	0
40	1.77252	0
40	1.75283	0
40	1.73313	0
40	1.71343	0
40	1.69373	0
40	1.67403	0
40	1.65433	0
40	1.63463	0
40	1.61493	0
40	1.59523	0
40	1.57553	0
40	1.55583	0
40	1.53613	0
40	1.51643	0
40	1.49673	0
40	1.47703	0
40	1.45733	0
40	1.43763	0
40	1.41793	0
40	1.39823	0
40	1.37853	0
40	1.35883	0
40	1.33913	0
40	1.31943	0
40	1.29973	0
40	1.28003	0
40	1.26033	0
40	1.24063	0
40	1.22093	0
40	1.20123	0
40	1.18153	0
40	1.16184	0
40	1.14214	0
40	1.12244	0.00133
40	1.10274	0.00788
40	1.08304	0.00779
40	1.06334	0.01346
40	1.04364	0.04952
40	1.02394	0.08985
40	1.00424	0.18778
40	0.98454	0.16217
40	0.96484	0.24554
40	0.94514	0.27569
40	0.92544	0.1987
40	0.90574	0.20562
40	0.88604	0.18899
40	0.86634	0.17945
40	0.84664	0.14377
40	0.82694	0.12895
40	0.80724	0.1322
40	0.78754	0.13775
40	0.76784	0.10582
40	0.74814	0.09034
40	0.72844	0.08245
40	0.70874	0.04372
40	0.68904	0.07184
40	0.66934	0.07376
40	0.64964	0.04343
40	0.62994	0.04388
40	0.61024	0.04175
40	0.59054	0.04762
40	0.57084	0.0268
40	0.55115	0.02754
40	0.53145	0.03564
40	0.51175	0.0466
40	0.49205	0.07951
40	0.47235	0.07559
40	0.45265	0.06749
40	0.43295	0.10027
40	0.41325	0.13688
40	0.39355	0.16514
40	0.37385	0.16363
40	0.35415	0.14717
40	0.33445	0.14761
40	0.31475	0.14841
40	0.29505	0.16396
40	0.27535	0.17232
40	0.25565	0.17841
40	0.23595	0.12531
40	0.21625	0.09769
40	0.19655	0.10139
40	0.17685	0.06603
40	0.15715	0.03226
40	0.13745	0.04378
40	0.11775	0.03922
40	0.09805	0.02408
40	0.07835	0.0086
40	0.05865	0.01071
45	1.98922	0.00527
45	1.96952	9.17635e-05
45	1.94982	0.00511
45	1.93012	0
45	1.91042	0
45	1.89072	0
45	1.87102	0
45	1.85132	0
45	1.83162	0
45	1.81192	0
45	1.79222	0
45	1.77252	0
45	1.75282	0
45	1.73312	0
45	1.71342	0
45	1.69372	0
45	1.67402	0
45	1.65432	0
45	1.63462	0
45	1.61492	0
45	1.59522	0
45	1.57552	0
45	1.55583	0
45	1.53613	0
45	1.51643	0
45	1.49673	0
45	1.47703	0.00105
45	1.45733	0.00338
45	1.43763	0
45	1.41793	0
45	1.39823	0
45	1.37853	0
45	1.35883	0
45	1.33913	0
45	1.31943	0
45	1.29973	0
45	1.28003	0
45	1.26033	0
45	1.24063	0
45	1.22093	0
45	1.20123	0
45	1.18153	0
45	1.16183	0
45	1.14213	-0.00066749
45	1.12243	-0.000641917
45	1.10273	0.01355
45	1.08303	0.00692
45	1.06333	0.03038
45	1.04363	0.07985
45	1.02394	0.12877
45	1.00424	0.23293
45	0.98454	0.28423
45	0.96484	0.3481
45	0.94514	0.31818
45	0.92544	0.26262
45	0.90574	0.23049
45	0.88604	0.24196
45	0.86634	0.14576
45	0.84664	0.14083
45	0.82694	0.13297
45	0.80724	0.09558
45	0.78754	0.09967
45	0.76784	0.06329
45	0.74814	0.07067
45	0.72844	0.07634
45	0.70874	0.05534
45	0.68904	0.04582
45	0.66934	0.04925
45	0.64964	0.03588
45	0.62994	0.03144
45	0.61024	0.03113
45	0.59054	0.04452
45	0.57084	0.05101
45	0.55114	0.05107
45	0.53144	0.06733
45	0.51174	0.07638
45	0.49205	0.06819
45	0.47235	0.08049
45	0.45265	0.12157
45	0.43295	0.13839
45	0.41325	0.15399
45	0.39355	0.18148
45	0.37385	0.20528
45	0.35415	0.21655
45	0.33445	0.19313
45	0.31475	0.18316
45	0.29505	0.20021
45	0.27535	0.18373
45	0.25565	0.15115
45	0.23595	0.15576
45	0.21625	0.12026
45	0.19655	0.09041
45	0.17685	0.05901
45	0.15715	0.04752
45	0.13745	0.03753
45	0.11775	0.03381
45	0.09805	0.02977
45	0.07835	0.00629
45	0.05865	0.00651
50	1.98922	0
50	1.96952	-0.00538
50	1.94982	0
50	1.93012	0.000333654
50	1.91042	0.00498
50	1.89072	0
50	1.87102	0
50	1.85132	0
50	1.83162	-0.000717524
50	1.81192	-0.00447
50	1.79222	0
50	1.77252	0
50	1.75282	0
50	1.73312	0
50	1.71342	0
50	1.69372	0
50	1.67402	0
50	1.65432	0
50	1.63462	-0.00112
50	1.61492	-0.00368
50	1.59522	0
50	1.57552	-0.00122
50	1.55583	-0.00241
50	1.53613	0.00231
50	1.51643	-0.00356
50	1.49673	0
50	1.47703	0
50	1.45733	0
50	1.43763	0
50	1.41793	-0.00104
50	1.39823	-0.00352
50	1.37853	0
50	1.35883	0
50	1.33913	0
50	1.31943	0
50	1.29973	0.000839765
50	1.28003	0.00354
50	1.26033	0
50	1.24063	0
50	1.22093	0.000704686
50	1.20123	0.00354
50	1.18153	0.000694902
50	1.16183	0.00271
50	1.14213	-0.00336
50	1.12243	0.00135
50	1.10273	0.00867
50	1.08303	0.02143
50	1.06333	0.06761
50	1.04363	0.06743
50	1.02394	0.14437
50	1.00424	0.25608
50	0.98454	0.34825
50	0.96484	0.44632
50	0.94514	0.4771
50	0.92544	0.39946
50	0.90574	0.34056
50	0.88604	0.29019
50	0.86634	0.25503
50	0.84664	0.17067
50	0.82694	0.23155
50	0.80724	0.13794
50	0.78754	0.13941
50	0.76784	0.11951
50	0.74814	0.08421
50	0.72844	0.0824
50	0.70874	0.05762
50	0.68904	0.03972
50	0.66934	0.03919
50	0.64964	0.05342
50	0.62994	0.0404
50	0.61024	0.02203
50	0.59054	0.03366
50	0.57084	0.03949
50	0.55114	0.05195
50	0.53144	0.08198
50	0.51174	0.10143
50	0.49205	0.10581
50	0.47235	0.13138
50	0.45265	0.18523
50	0.43295	0.19762
50	0.41325	0.21411
50	0.39355	0.24961
50	0.37385	0.263
50	0.35415	0.27821
50	0.33445	0.2877
50	0.31475	0.29941
50	0.29505	0.30381
50	0.27535	0.2847
50	0.25565	0.27622
50	0.23595	0.2354
50	0.21625	0.21592
50	0.19655	0.18696
50	0.17685	0.14418
50	0.15715	0.09123
50	0.13745	0.07892
50	0.11775	0.05492
50	0.09805	0.03521
50	0.07835	0.01892
50	0.05865	0.01381
55	1.98922	0
55	1.96952	-0.005
55	1.94982	0
55	1.93012	0
55	1.91042	0
55	1.89072	0
55	1.87102	0.000537893
55	1.85132	0.00419
55	1.83162	0
55	1.81192	-0.00146
55	1.79222	-0.00786
55	1.77252	0
55	1.75282	0
55	1.73312	0
55	1.71342	0
55	1.69372	0
55	1.67402	0
55	1.65432	0.000987425
55	1.63462	0.00358
55	1.61492	0
55	1.59522	0
55	1.57552	0
55	1.55583	0
55	1.53613	0
55	1.51643	0
55	1.49673	0
55	1.47703	0
55	1.45733	0
55	1.43763	0
55	1.41793	0
55	1.39823	0
55	1.37853	0
55	1.35883	0.000886683
55	1.33913	0.00325
55	1.31943	0.000813775
55	1.29973	0.00321
55	1.28003	0
55	1.26033	0
55	1.24063	0
55	1.22093	0
55	1.20123	0
55	1.18153	0
55	1.16183	0.000644525
55	1.14213	0.00377
55	1.12243	0.00436
55	1.10273	0.00989
55	1.08303	0.03031
55	1.06333	0.07256
55	1.04363	0.09525
55	1.02394	0.22379
55	1.00424	0.39942
55	0.98454	0.60215
55	0.96484	0.74441
55	0.94514	0.62962
55	0.92544	0.5659
55	0.90574	0.41785
55	0.88604	0.3249
55	0.86634	0.29841
55	0.84664	0.24446
55	0.82694	0.21379
55	0.80724	0.15762
55	0.78754	0.12552
55	0.76784	0.14931
55	0.74814	0.08498
55	0.72844	0.07416
55	0.70874	0.07291
55	0.68904	0.06201
55	0.66934	0.06414
55	0.64964	0.05121
55	0.62994	0.04251
55	0.61024	0.08102
55	0.59054	0.04912
55	0.57084	0.04224
55	0.55114	0.06887
55	0.53144	0.09315
55	0.51174	0.11578
55	0.49205	0.12625
55	0.47235	0.13665
55	0.45265	0.19303
55	0.43295	0.24341
55	0.41325	0.28824
55	0.39355	0.35237
55	0.37385	0.39631
55	0.35415	0.41256
55	0.33445	0.42231
55	0.31475	0.4453
55	0.29505	0.44472
55	0.27535	0.39055
55	0.25565	0.35776
55	0.23595	0.33335
55	0.21625	0.28335
55	0.19655	0.26777
55	0.17685	0.1884
55	0.15715	0.1478
55	0.13745	0.11823
55	0.11775	0.07503
55	0.09805	0.04775
55	0.07835	0.0354
55	0.05865	0.01115
60	1.98922	0
60	1.96952	-0.00374
60	1.94982	0
60	1.93012	0
60	1.91042	0
60	1.89072	0
60	1.87102	0
60	1.85132	0
60	1.83162	0
60	1.81192	0
60	1.79222	0
60	1.77252	0
60	1.75282	0
60	1.73312	0
60	1.71342	0
60	1.69372	0
60	1.67402	0
60	1.65432	0
60	1.63462	0
60	1.61492	0
60	1.59522	0
60	1.57552	0
60	1.55583	0
60	1.53613	0
60	1.51643	0
60	1.49673	0
60	1.47703	0
60	1.45733	0
60	1.43763	0
60	1.41793	0.000718817
60	1.39823	0.00244
60	1.37853	0
60	1.35883	0
60	1.33913	0
60	1.31943	-0.000605231
60	1.29973	-0.00239
60	1.28003	0
60	1.26033	0
60	1.24063	0
60	1.22093	0
60	1.20123	0
60	1.18153	0
60	1.16183	0.000480124
60	1.14213	0.00233
60	1.12243	0.0014
60	1.10273	0.00922
60	1.08303	0.02559
60	1.06333	0.08778
60	1.04363	0.1125
60	1.02394	0.20606
60	1.00424	0.3701
60	0.98454	0.51192
60	0.96484	0.54683
60	0.94514	0.47673
60	0.92544	0.34476
60	0.90574	0.28041
60	0.88604	0.24449
60	0.86634	0.19372
60	0.84664	0.18948
60	0.82694	0.15508
60	0.80724	0.15532
60	0.78754	0.11543
60	0.76784	0.08595
60	0.74814	0.06247
60	0.72844	0.06321
60	0.70874	0.05753
60	0.68904	0.04314
60	0.66934	0.04021
60	0.64964	0.02983
60	0.62994	0.03909
60	0.61024	0.04094
60	0.59054	0.04812
60	0.57084	0.04799
60	0.55114	0.05522
60	0.53144	0.08537
60	0.51174	0.09513
60	0.49205	0.10718
60	0.47235	0.13542
60	0.45265	0.17895
60	0.43295	0.21057
60	0.41325	0.21848
60	0.39355	0.25328
60	0.37385	0.32075
60	0.35415	0.34926
60	0.33445	0.3443
60	0.31475	0.34254
60	0.29505	0.3264
60	0.27535	0.32838
60	0.25565	0.33117
60	0.23595	0.32269
60	0.21625	0.27847
60	0.19655	0.25907
60	0.17685	0.19614
60	0.15715	0.15781
60	0.13745	0.10134
60	0.11775	0.06129
60	0.09805	0.03847
60	0.07835	0.01277
60	0.05865	0.00459
65	1.98922	0
65	1.96952	0
65	1.94982	0
65	1.93012	0
65	1.91042	-0.000440636
65	1.89072	-0.00629
65	1.87102	0.000368697
65	1.85132	0.00287
65	1.83162	0
65	1.81192	0
65	1.79222	0
65	1.77252	0
65	1.75282	0
65	1.73312	0
65	1.71342	0
65	1.69372	0
65	1.67402	0.000654576
65	1.65432	0.00249
65	1.63462	0
65	1.61492	0
65	1.59522	0
65	1.57552	0.000776533
65	1.55583	0.00229
65	1.53613	0
65	1.51643	0
65	1.49673	0
65	1.47703	0
65	1.45733	0
65	1.43763	0
65	1.41793	0
65	1.39823	0
65	1.37853	0
65	1.35883	0
65	1.33913	0
65	1.31943	0
65	1.29973	0
65	1.28003	0
65	1.26033	0
65	1.24063	0.000471728
65	1.22093	0.00221
65	1.20123	0
65	1.18153	0
65	1.16183	-0.000441434
65	1.14213	-0.00214
65	1.12243	0.00043012
65	1.10273	0.00509
65	1.08303	0.02171
65	1.06333	0.04807
65	1.04363	0.095
65	1.02394	0.18065
65	1.00424	0.26994
65	0.98454	0.40308
65	0.96484	0.37995
65	0.94514	0.40931
65	0.92544	0.30862
65	0.90574	0.26148
65	0.88604	0.19794
65	0.86634	0.16915
65	0.84664	0.14337
65	0.82694	0.1333
65	0.80724	0.09949
65	0.78754	0.08354
65	0.76784	0.06587
65	0.74814	0.07278
65	0.72844	0.04629
65	0.70874	0.0557
65	0.68904	0.03419
65	0.66934	0.0339
65	0.64964	0.03607
65	0.62994	0.03432
65	0.61024	0.02791
65	0.59054	0.03071
65	0.57084	0.02848
65	0.55114	0.0288
65	0.53144	0.04634
65	0.51174	0.06897
65	0.49205	0.0772
65	0.47235	0.07731
65	0.45265	0.10016
65	0.43295	0.13469
65	0.41325	0.15599
65	0.39355	0.18228
65	0.37385	0.2136
65	0.35415	0.22512
65	0.33445	0.22542
65	0.31475	0.23548
65	0.29505	0.25051
65	0.27535	0.24472
65	0.25565	0.22522
65	0.23595	0.22445
65	0.21625	0.22278
65	0.19655	0.17446
65	0.17685	0.18489
65	0.15715	0.14612
65	0.13745	0.09191
65	0.11775	0.07134
65	0.09805	0.03805
65	0.07835	0.01516
65	0.05865	0.00703
70	1.98922	0
70	1.96952	-0.00275
70	1.94982	0
70	1.93012	0.000170781
70	1.91042	0.00255
70	1.89072	0
70	1.87102	0
70	1.85132	0
70	1.83162	0
70	1.81192	0
70	1.79222	0
70	1.77252	0
70	1.75282	0
70	1.73312	0
70	1.71342	0
70	1.69372	0
70	1.67402	0
70	1.65432	0
70	1.63462	0
70	1.61492	0
70	1.59522	0
70	1.57552	0
70	1.55583	0
70	1.53613	0
70	1.51643	0
70	1.49673	-0.000578684
70	1.47703	-0.00237
70	1.45733	-0.00179
70	1.43763	0
70	1.41793	0
70	1.39823	0.000519854
70	1.37853	0.00177
70	1.35883	0
70	1.33913	0
70	1.31943	0
70	1.29973	0
70	1.28003	0
70	1.26033	2.23841e-06
70	1.24063	0.000765894
70	1.22093	0.00354
70	1.20123	0
70	1.18153	-0.000355986
70	1.16183	-0.00139
70	1.14213	0.00173
70	1.12243	0.000692132
70	1.10273	0.00478
70	1.08303	0.0107
70	1.06333	0.02936
70	1.04363	0.07255
70	1.02394	0.15516
70	1.00424	0.22778
70	0.98454	0.33922
70	0.96484	0.41288
70	0.94514	0.31107
70	0.92544	0.27037
70	0.90574	0.20808
70	0.88604	0.15187
70	0.86634	0.13233
70	0.84664	0.10983
70	0.82694	0.09676
70	0.80724	0.086
70	0.78754	0.04672
70	0.76784	0.04506
70	0.74814	0.04444
70	0.72844	0.03534
70	0.70874	0.02275
70	0.68904	0.02568
70	0.66934	0.019
70	0.64964	0.02182
70	0.62994	0.02266
70	0.61024	0.02464
70	0.59054	0.02276
70	0.57084	0.02557
70	0.55114	0.03365
70	0.53144	0.03889
70	0.51174	0.04886
70	0.49205	0.0557
70	0.47235	0.06067
70	0.45265	0.0733
70	0.43295	0.10366
70	0.41325	0.13146
70	0.39355	0.13332
70	0.37385	0.13503
70	0.35415	0.1494
70	0.33445	0.16205
70	0.31475	0.18199
70	0.29505	0.18418
70	0.27535	0.16718
70	0.25565	0.18278
70	0.23595	0.17237
70	0.21625	0.16946
70	0.19655	0.14616
70	0.17685	0.14492
70	0.15715	0.11568
70	0.13745	0.0959
70	0.11775	0.06025
70	0.09805	0.03847
70	0.07835	0.01423
70	0.05865	0.005
75	1.98921	0
75	1.96951	0
75	1.94981	0
75	1.93011	0
75	1.91041	0
75	1.89071	0
75	1.87102	0
75	1.85132	0
75	1.83162	0
75	1.81192	0
75	1.79222	0
75	1.77252	0
75	1.75282	0
75	1.73312	0
75	1.71342	0
75	1.69372	0
75	1.67402	0
75	1.65432	-0.000442752
75	1.63462	-0.00114
75	1.61492	0.00152
75	1.59522	0
75	1.57552	0
75	1.55582	0
75	1.53612	0
75	1.51642	0
75	1.49672	0
75	1.47702	0
75	1.45732	0
75	1.43762	0
75	1.41792	0
75	1.39823	0
75	1.37853	0
75	1.35883	0
75	1.33913	0
75	1.31943	0
75	1.29973	0
75	1.28003	0
75	1.26033	0
75	1.24063	0
75	1.22093	0
75	1.20123	0
75	1.18153	0
75	1.16183	0
75	1.14213	0
75	1.12243	0
75	1.10273	0.000553351
75	1.08303	0.00355
75	1.06333	0.00748
75	1.04363	0.02638
75	1.02393	0.05887
75	1.00423	0.11109
75	0.98453	0.16164
75	0.96483	0.16986
75	0.94513	0.14687
75	0.92544	0.1222
75	0.90574	0.09387
75	0.88604	0.08793
75	0.86634	0.06667
75	0.84664	0.049
75	0.82694	0.0567
75	0.80724	0.03965
75	0.78754	0.02958
75	0.76784	0.01726
75	0.74814	0.01244
75	0.72844	0.01649
75	0.70874	0.01363
75	0.68904	0.00645
75	0.66934	0.01328
75	0.64964	0.01013
75	0.62994	0.01235
75	0.61024	0.00975
75	0.59054	0.00832
75	0.57084	0.00982
75	0.55114	0.0119
75	0.53144	0.01389
75	0.51174	0.01709
75	0.49204	0.02031
75	0.47234	0.0212
75	0.45264	0.02534
75	0.43295	0.03744
75	0.41325	0.05059
75	0.39355	0.058
75	0.37385	0.05486
75	0.35415	0.06215
75	0.33445	0.07891
75	0.31475	0.07594
75	0.29505	0.07514
75	0.27535	0.07657
75	0.25565	0.07618
75	0.23595	0.07648
75	0.21625	0.0684
75	0.19655	0.0555
75	0.17685	0.04602
75	0.15715	0.03562
75	0.13745	0.02596
75	0.11775	0.01472
75	0.09805	0.01078
75	0.07835	0.00421
75	0.05865	0.000756839

## Sheet: Fig_2D
ϑf / °	Ef / eV	H atom flux
0	0.02	0.00124
0	0.06	0.000622052
0	0.1	0.00311
0	0.14	0.00498
0	0.18	0.00809
0	0.22	0.00809
0	0.26	0.00871
0	0.3	0.01244
0	0.34	0.01866
0	0.38	0.01742
0	0.42	0.01617
0	0.46	0.02613
0	0.5	0.02861
0	0.54	0.02986
0	0.58	0.03359
0	0.62	0.04728
0	0.66	0.04541
0	0.7	0.04292
0	0.74	0.05039
0	0.78	0.05972
0	0.82	0.07402
0	0.86	0.08211
0	0.9	0.10886
0	0.94	0.1101
0	0.98	0.1157
0	1.02	0.04852
0	1.06	0.00871
0	1.1	0.000622052
5	0.02	0.00311
5	0.06	0.00187
5	0.1	0.00249
5	0.14	0.00311
5	0.18	0.00435
5	0.22	0.00933
5	0.26	0.01182
5	0.3	0.00622
5	0.34	0.01493
5	0.38	0.0168
5	0.42	0.02115
5	0.46	0.02177
5	0.5	0.02799
5	0.54	0.03359
5	0.58	0.03546
5	0.62	0.04168
5	0.66	0.03421
5	0.7	0.06096
5	0.74	0.05039
5	0.78	0.06345
5	0.82	0.07154
5	0.86	0.09269
5	0.9	0.10513
5	0.94	0.13499
5	0.98	0.12876
5	1.02	0.05661
5	1.06	0.00311
5	1.1	0.000622052
10	0.02	0
10	0.06	0.000622052
10	0.1	0.00187
10	0.14	0.00187
10	0.18	0.00622
10	0.22	0.00746
10	0.26	0.00809
10	0.3	0.00933
10	0.34	0.00933
10	0.38	0.01804
10	0.42	0.01804
10	0.46	0.01866
10	0.5	0.02364
10	0.54	0.02426
10	0.58	0.02861
10	0.62	0.03919
10	0.66	0.04043
10	0.7	0.05287
10	0.74	0.05163
10	0.78	0.07527
10	0.82	0.09642
10	0.86	0.10139
10	0.9	0.11881
10	0.94	0.13312
10	0.98	0.13561
10	1.02	0.04976
10	1.06	0.01306
10	1.1	0
15	0.02	0.00124
15	0.06	0.000622052
15	0.1	0.00435
15	0.14	0.00373
15	0.18	0.00622
15	0.22	0.00995
15	0.26	0.00933
15	0.3	0.00746
15	0.34	0.00933
15	0.38	0.01928
15	0.42	0.01182
15	0.46	0.02488
15	0.5	0.02177
15	0.54	0.02675
15	0.58	0.02613
15	0.62	0.03297
15	0.66	0.03981
15	0.7	0.04292
15	0.74	0.05909
15	0.78	0.07091
15	0.82	0.08709
15	0.86	0.08771
15	0.9	0.09517
15	0.94	0.11943
15	0.98	0.13623
15	1.02	0.04665
15	1.06	0.0112
15	1.1	0.00187
20	0.02	0.000622052
20	0.06	0.00311
20	0.1	0.00373
20	0.14	0.00373
20	0.18	0.00746
20	0.22	0.00498
20	0.26	0.00746
20	0.3	0.00995
20	0.34	0.00995
20	0.38	0.01617
20	0.42	0.01617
20	0.46	0.02364
20	0.5	0.02737
20	0.54	0.0255
20	0.58	0.02488
20	0.62	0.0255
20	0.66	0.03546
20	0.7	0.03981
20	0.74	0.05972
20	0.78	0.07402
20	0.82	0.07838
20	0.86	0.07962
20	0.9	0.10139
20	0.94	0.14991
20	0.98	0.13747
20	1.02	0.05785
20	1.06	0.01182
20	1.1	0.00249
25	0.02	0
25	0.06	0.00124
25	0.1	0.00249
25	0.14	0.00435
25	0.18	0.00373
25	0.22	0.0056
25	0.26	0.00995
25	0.3	0.00871
25	0.34	0.00995
25	0.38	0.01182
25	0.42	0.01742
25	0.46	0.01742
25	0.5	0.02239
25	0.54	0.02488
25	0.58	0.01991
25	0.62	0.0367
25	0.66	0.02924
25	0.7	0.03608
25	0.74	0.05163
25	0.78	0.0734
25	0.82	0.07713
25	0.86	0.08771
25	0.9	0.12254
25	0.94	0.15614
25	0.98	0.14805
25	1.02	0.05598
25	1.06	0.00746
25	1.1	0.00187
30	0.02	0
30	0.06	0.00249
30	0.1	0.000622052
30	0.14	0.00249
30	0.18	0.00435
30	0.22	0.00746
30	0.26	0.00498
30	0.3	0.00809
30	0.34	0.01306
30	0.38	0.01555
30	0.42	0.01431
30	0.46	0.02177
30	0.5	0.01804
30	0.54	0.01928
30	0.58	0.02488
30	0.62	0.03172
30	0.66	0.02924
30	0.7	0.04292
30	0.74	0.04168
30	0.78	0.0479
30	0.82	0.07402
30	0.86	0.09144
30	0.9	0.11135
30	0.94	0.14867
30	0.98	0.16049
30	1.02	0.04541
30	1.06	0.01244
30	1.1	0.000622052
35	0.02	0
35	0.06	0
35	0.1	0.00124
35	0.14	0.00187
35	0.18	0.00249
35	0.22	0.00311
35	0.26	0.00933
35	0.3	0.00995
35	0.34	0.01306
35	0.38	0.00995
35	0.42	0.01493
35	0.46	0.01369
35	0.5	0.01555
35	0.54	0.01804
35	0.58	0.02302
35	0.62	0.02115
35	0.66	0.03172
35	0.7	0.03235
35	0.74	0.04914
35	0.78	0.05163
35	0.82	0.08273
35	0.86	0.08335
35	0.9	0.12565
35	0.94	0.18351
35	0.98	0.14245
35	1.02	0.04603
35	1.06	0.00435
35	1.1	0
40	0.02	0
40	0.06	0
40	0.1	0.00311
40	0.14	0.00249
40	0.18	0.00187
40	0.22	0.00373
40	0.26	0.0056
40	0.3	0.00622
40	0.34	0.00871
40	0.38	0.00684
40	0.42	0.00871
40	0.46	0.00871
40	0.5	0.01804
40	0.54	0.0168
40	0.58	0.01866
40	0.62	0.02364
40	0.66	0.02239
40	0.7	0.02239
40	0.74	0.03421
40	0.78	0.0678
40	0.82	0.08024
40	0.86	0.09766
40	0.9	0.11135
40	0.94	0.13747
40	0.98	0.13125
40	1.02	0.03795
40	1.06	0.00871
40	1.1	0
45	0.02	0
45	0.06	0.000622052
45	0.1	0.00187
45	0.14	0.00311
45	0.18	0.00498
45	0.22	0.0056
45	0.26	0.00435
45	0.3	0.00684
45	0.34	0.00373
45	0.38	0.00746
45	0.42	0.00746
45	0.46	0.0112
45	0.5	0.01306
45	0.54	0.01928
45	0.58	0.0168
45	0.62	0.01493
45	0.66	0.02177
45	0.7	0.02924
45	0.74	0.03919
45	0.78	0.04852
45	0.82	0.07651
45	0.86	0.07838
45	0.9	0.09953
45	0.94	0.15116
45	0.98	0.18786
45	1.02	0.05598
45	1.06	0.0056
45	1.1	0.00124
50	0.02	0
50	0.06	0.00187
50	0.1	0.00124
50	0.14	0.00124
50	0.18	0.00373
50	0.22	0.00187
50	0.26	0.00435
50	0.3	0.00435
50	0.34	0.00684
50	0.38	0.00933
50	0.42	0.00746
50	0.46	0.00933
50	0.5	0.01057
50	0.54	0.01306
50	0.58	0.01057
50	0.62	0.01928
50	0.66	0.0168
50	0.7	0.01866
50	0.74	0.03235
50	0.78	0.04106
50	0.82	0.04354
50	0.86	0.05972
50	0.9	0.09082
50	0.94	0.14929
50	0.98	0.19595
50	1.02	0.07527
50	1.06	0.00498
50	1.1	0.000622052
55	0.02	0
55	0.06	0
55	0.1	0.000622052
55	0.14	0.00187
55	0.18	0.00249
55	0.22	0.00187
55	0.26	0.00435
55	0.3	0.00249
55	0.34	0.00435
55	0.38	0.00809
55	0.42	0.00622
55	0.46	0.00498
55	0.5	0.00809
55	0.54	0.00933
55	0.58	0.00684
55	0.62	0.00933
55	0.66	0.01244
55	0.7	0.01928
55	0.74	0.01742
55	0.78	0.03421
55	0.82	0.04603
55	0.86	0.06718
55	0.9	0.1101
55	0.94	0.15676
55	0.98	0.14121
55	1.02	0.06096
55	1.06	0.00498
55	1.1	0
60	0.02	0
60	0.06	0
60	0.1	0
60	0.14	0.00187
60	0.18	0
60	0.22	0.00373
60	0.26	0.00187
60	0.3	0.000622052
60	0.34	0.00124
60	0.38	0.00249
60	0.42	0.00373
60	0.46	0.00498
60	0.5	0.00809
60	0.54	0.00435
60	0.58	0.00995
60	0.62	0.01617
60	0.66	0.0112
60	0.7	0.01369
60	0.74	0.0168
60	0.78	0.02364
60	0.82	0.03235
60	0.86	0.05661
60	0.9	0.07651
60	0.94	0.13499
60	0.98	0.13499
60	1.02	0.05474
60	1.06	0.00809
60	1.1	0.000622052
65	0.02	0.000622052
65	0.06	0
65	0.1	0
65	0.14	0.000622052
65	0.18	0
65	0.22	0.00124
65	0.26	0.000622052
65	0.3	0.00124
65	0.34	0.00187
65	0.38	0.00435
65	0.42	0.00373
65	0.46	0.000622052
65	0.5	0.0056
65	0.54	0.00498
65	0.58	0.00498
65	0.62	0.0056
65	0.66	0.00746
65	0.7	0.00871
65	0.74	0.01306
65	0.78	0.01306
65	0.82	0.02364
65	0.86	0.0311
65	0.9	0.04106
65	0.94	0.06905
65	0.98	0.06905
65	1.02	0.03359
65	1.06	0.00435
65	1.1	0.00124
70	0.02	0
70	0.06	0
70	0.1	0
70	0.14	0.000622052
70	0.18	0.000622052
70	0.22	0
70	0.26	0
70	0.3	0.000622052
70	0.34	0.000622052
70	0.38	0.00124
70	0.42	0.00249
70	0.46	0.00311
70	0.5	0.000622052
70	0.54	0.00373
70	0.58	0.000622052
70	0.62	0.00622
70	0.66	0.00373
70	0.7	0.00311
70	0.74	0.00435
70	0.78	0.01057
70	0.82	0.01182
70	0.86	0.02239
70	0.9	0.02924
70	0.94	0.02177
70	0.98	0.02239
70	1.02	0.00684
70	1.06	0.00124
70	1.1	0
75	0.02	0
75	0.06	0
75	0.1	0
75	0.14	0
75	0.18	0
75	0.22	0.000622052
75	0.26	0
75	0.3	0.000622052
75	0.34	0.00187
75	0.38	0
75	0.42	0
75	0.46	0.00187
75	0.5	0.00124
75	0.54	0.00249
75	0.58	0.00124
75	0.62	0.00311
75	0.66	0.00249
75	0.7	0.00498
75	0.74	0.00498
75	0.78	0.00435
75	0.82	0.00311
75	0.86	0.00746
75	0.9	0.01244
75	0.94	0.00684
75	0.98	0.00933
75	1.02	0.00435
75	1.06	0
75	1.1	0

## Sheet: Fig_2E
ϑf / °	Ef / eV	H atom flux
0	0.02	0.000444591
0	0.06	0.00311
0	0.1	0.00267
0	0.14	0.00311
0	0.18	0.00489
0	0.22	0.00756
0	0.26	0.00711
0	0.3	0.00622
0	0.34	0.01423
0	0.38	0.01067
0	0.42	0.01111
0	0.46	0.01956
0	0.5	0.01689
0	0.54	0.02801
0	0.58	0.02756
0	0.62	0.02845
0	0.66	0.03201
0	0.7	0.03423
0	0.74	0.04313
0	0.78	0.03912
0	0.82	0.06046
0	0.86	0.07914
0	0.9	0.08358
0	0.94	0.08403
0	0.98	0.06269
0	1.02	0.02267
0	1.06	0.00711
0	1.1	0.000444591
5	0.02	0.000889182
5	0.06	0.00133
5	0.1	0.00267
5	0.14	0.00311
5	0.18	0.00667
5	0.22	0.00489
5	0.26	0.00845
5	0.3	0.00934
5	0.34	0.01067
5	0.38	0.00711
5	0.42	0.01867
5	0.46	0.01512
5	0.5	0.01645
5	0.54	0.02356
5	0.58	0.02756
5	0.62	0.03423
5	0.66	0.03646
5	0.7	0.04001
5	0.74	0.05113
5	0.78	0.05468
5	0.82	0.06491
5	0.86	0.08847
5	0.9	0.09203
5	0.94	0.08581
5	0.98	0.06135
5	1.02	0.02712
5	1.06	0.00445
5	1.1	0.00133
10	0.02	0.000444591
10	0.06	0.000444591
10	0.1	0.004
10	0.14	0.00534
10	0.18	0.00489
10	0.22	0.00445
10	0.26	0.00934
10	0.3	0.008
10	0.34	0.01067
10	0.38	0.01245
10	0.42	0.01778
10	0.46	0.01156
10	0.5	0.01601
10	0.54	0.02178
10	0.58	0.01601
10	0.62	0.03112
10	0.66	0.03157
10	0.7	0.04135
10	0.74	0.04535
10	0.78	0.04401
10	0.82	0.06669
10	0.86	0.07603
10	0.9	0.08714
10	0.94	0.10626
10	0.98	0.08358
10	1.02	0.03068
10	1.06	0.00667
10	1.1	0.00133
15	0.02	0
15	0.06	0
15	0.1	0.00356
15	0.14	0.00311
15	0.18	0.00445
15	0.22	0.00534
15	0.26	0.00711
15	0.3	0.01023
15	0.34	0.01156
15	0.38	0.01023
15	0.42	0.01423
15	0.46	0.01289
15	0.5	0.01734
15	0.54	0.0249
15	0.58	0.02445
15	0.62	0.02001
15	0.66	0.02845
15	0.7	0.03823
15	0.74	0.04579
15	0.78	0.04446
15	0.82	0.06269
15	0.86	0.07647
15	0.9	0.09203
15	0.94	0.09603
15	0.98	0.08136
15	1.02	0.03201
15	1.06	0.00711
15	1.1	0.000889182
20	0.02	0
20	0.06	0.000889182
20	0.1	0.00133
20	0.14	0.00356
20	0.18	0.004
20	0.22	0.00445
20	0.26	0.00667
20	0.3	0.012
20	0.34	0.01156
20	0.38	0.00889
20	0.42	0.00978
20	0.46	0.01556
20	0.5	0.01645
20	0.54	0.01512
20	0.58	0.02178
20	0.62	0.01823
20	0.66	0.0249
20	0.7	0.03468
20	0.74	0.04001
20	0.78	0.04757
20	0.82	0.06002
20	0.86	0.06847
20	0.9	0.10003
20	0.94	0.11604
20	0.98	0.09514
20	1.02	0.03912
20	1.06	0.00978
20	1.1	0.00133
25	0.02	0.000444591
25	0.06	0.000444591
25	0.1	0.00222
25	0.14	0.00311
25	0.18	0.00622
25	0.22	0.00445
25	0.26	0.00622
25	0.3	0.00667
25	0.34	0.00889
25	0.38	0.00889
25	0.42	0.00711
25	0.46	0.01156
25	0.5	0.01378
25	0.54	0.012
25	0.58	0.01867
25	0.62	0.02756
25	0.66	0.02401
25	0.7	0.02623
25	0.74	0.03423
25	0.78	0.05024
25	0.82	0.05113
25	0.86	0.07869
25	0.9	0.11337
25	0.94	0.15072
25	0.98	0.13382
25	1.02	0.05691
25	1.06	0.00978
25	1.1	0.00178
30	0.02	0
30	0.06	0.000889182
30	0.1	0.00222
30	0.14	0.00267
30	0.18	0.00178
30	0.22	0.00222
30	0.26	0.00489
30	0.3	0.00622
30	0.34	0.00534
30	0.38	0.00934
30	0.42	0.01067
30	0.46	0.01423
30	0.5	0.01111
30	0.54	0.01467
30	0.58	0.01867
30	0.62	0.01956
30	0.66	0.02712
30	0.7	0.02845
30	0.74	0.03468
30	0.78	0.04624
30	0.82	0.05824
30	0.86	0.07158
30	0.9	0.12449
30	0.94	0.18895
30	0.98	0.18273
30	1.02	0.06713
30	1.06	0.00934
30	1.1	0.000889182
35	0.02	0
35	0.06	0.000444591
35	0.1	0.000444591
35	0.14	0.00222
35	0.18	0.00311
35	0.22	0.004
35	0.26	0.00489
35	0.3	0.00534
35	0.34	0.00534
35	0.38	0.00667
35	0.42	0.01289
35	0.46	0.012
35	0.5	0.01334
35	0.54	0.012
35	0.58	0.01823
35	0.62	0.01689
35	0.66	0.02712
35	0.7	0.0249
35	0.74	0.0329
35	0.78	0.05157
35	0.82	0.0698
35	0.86	0.07691
35	0.9	0.12582
35	0.94	0.20362
35	0.98	0.19251
35	1.02	0.07202
35	1.06	0.00622
35	1.1	0.00178
40	0.02	0
40	0.06	0.000444591
40	0.1	0.000444591
40	0.14	0.00489
40	0.18	0.00445
40	0.22	0.00356
40	0.26	0.004
40	0.3	0.004
40	0.34	0.00356
40	0.38	0.00445
40	0.42	0.00889
40	0.46	0.01156
40	0.5	0.00845
40	0.54	0.01334
40	0.58	0.01467
40	0.62	0.01956
40	0.66	0.01689
40	0.7	0.02979
40	0.74	0.03068
40	0.78	0.04046
40	0.82	0.05913
40	0.86	0.0907
40	0.9	0.13427
40	0.94	0.20407
40	0.98	0.19562
40	1.02	0.05869
40	1.06	0.00445
40	1.1	0
45	0.02	0.000889182
45	0.06	0.000444591
45	0.1	0.000889182
45	0.14	0.00133
45	0.18	0.00178
45	0.22	0.004
45	0.26	0.004
45	0.3	0.00356
45	0.34	0.00534
45	0.38	0.00622
45	0.42	0.00667
45	0.46	0.00711
45	0.5	0.01067
45	0.54	0.01245
45	0.58	0.01378
45	0.62	0.01601
45	0.66	0.01956
45	0.7	0.01556
45	0.74	0.03023
45	0.78	0.03646
45	0.82	0.05958
45	0.86	0.07825
45	0.9	0.14849
45	0.94	0.20318
45	0.98	0.16894
45	1.02	0.05202
45	1.06	0.00534
45	1.1	0
50	0.02	0
50	0.06	0.000444591
50	0.1	0.000444591
50	0.14	0.000444591
50	0.18	0.00133
50	0.22	0.00311
50	0.26	0.00356
50	0.3	0.00445
50	0.34	0.00445
50	0.38	0.00489
50	0.42	0.00534
50	0.46	0.00711
50	0.5	0.00889
50	0.54	0.00667
50	0.58	0.00978
50	0.62	0.01111
50	0.66	0.01111
50	0.7	0.01601
50	0.74	0.02001
50	0.78	0.02801
50	0.82	0.04579
50	0.86	0.06402
50	0.9	0.12715
50	0.94	0.22452
50	0.98	0.24942
50	1.02	0.08714
50	1.06	0.00711
50	1.1	0.00133
55	0.02	0.000444591
55	0.06	0.000444591
55	0.1	0.00222
55	0.14	0.00178
55	0.18	0.000444591
55	0.22	0.00178
55	0.26	0.00356
55	0.3	0.00356
55	0.34	0.00445
55	0.38	0.00356
55	0.42	0.00356
55	0.46	0.00534
55	0.5	0.00534
55	0.54	0.00578
55	0.58	0.00756
55	0.62	0.00845
55	0.66	0.01067
55	0.7	0.01067
55	0.74	0.01689
55	0.78	0.02756
55	0.82	0.03823
55	0.86	0.07869
55	0.9	0.14138
55	0.94	0.28365
55	0.98	0.36634
55	1.02	0.13293
55	1.06	0.01111
55	1.1	0.000889182
60	0.02	0.000444591
60	0.06	0.000444591
60	0.1	0
60	0.14	0.000889182
60	0.18	0.00133
60	0.22	0.00133
60	0.26	0.00133
60	0.3	0.00311
60	0.34	0.00311
60	0.38	0.00311
60	0.42	0.00222
60	0.46	0.00311
60	0.5	0.00311
60	0.54	0.00711
60	0.58	0.00445
60	0.62	0.00711
60	0.66	0.00711
60	0.7	0.01111
60	0.74	0.01467
60	0.78	0.02712
60	0.82	0.0449
60	0.86	0.0778
60	0.9	0.15961
60	0.94	0.23652
60	0.98	0.22585
60	1.02	0.09425
60	1.06	0.01156
60	1.1	0
65	0.02	0
65	0.06	0.000444591
65	0.1	0.000889182
65	0.14	0.000889182
65	0.18	0
65	0.22	0.000444591
65	0.26	0.000444591
65	0.3	0.00133
65	0.34	0.00133
65	0.38	0.00222
65	0.42	0.000889182
65	0.46	0.00267
65	0.5	0.00267
65	0.54	0.00311
65	0.58	0.00534
65	0.62	0.00311
65	0.66	0.00534
65	0.7	0.00756
65	0.74	0.00934
65	0.78	0.01067
65	0.82	0.03468
65	0.86	0.05113
65	0.9	0.11693
65	0.94	0.15472
65	0.98	0.19251
65	1.02	0.07603
65	1.06	0.00489
65	1.1	0.000444591
70	0.02	0
70	0.06	0
70	0.1	0.000444591
70	0.14	0.000444591
70	0.18	0.000889182
70	0.22	0
70	0.26	0.000889182
70	0.3	0.000444591
70	0.34	0.00133
70	0.38	0.000889182
70	0.42	0
70	0.46	0.00178
70	0.5	0.00222
70	0.54	0.00178
70	0.58	0.00222
70	0.62	0.00311
70	0.66	0.00311
70	0.7	0.00889
70	0.74	0.01111
70	0.78	0.00934
70	0.82	0.02178
70	0.86	0.03201
70	0.9	0.04668
70	0.94	0.04802
70	0.98	0.06847
70	1.02	0.03201
70	1.06	0.00178
70	1.1	0
75	0.02	0
75	0.06	0
75	0.1	0
75	0.14	0.000889182
75	0.18	0.000444591
75	0.22	0.000444591
75	0.26	0
75	0.3	0
75	0.34	0
75	0.38	0
75	0.42	0.000444591
75	0.46	0.000444591
75	0.5	0.000889182
75	0.54	0.00133
75	0.58	0.000444591
75	0.62	0.00178
75	0.66	0.00178
75	0.7	0.00222
75	0.74	0.00622
75	0.78	0.00978
75	0.82	0.01156
75	0.86	0.01467
75	0.9	0.01734
75	0.94	0.01912
75	0.98	0.0289
75	1.02	0.00845
75	1.06	0.00133
75	1.1	0

## Sheet: Fig_2F
ϑf / °	Ef / eV	H atom flux
0	0.02	0.000859202
0	0.06	0.00172
0	0.1	0.00301
0	0.14	0.00301
0	0.18	0.00344
0	0.22	0.00601
0	0.26	0.00859
0	0.3	0.01203
0	0.34	0.00859
0	0.38	0.01418
0	0.42	0.01761
0	0.46	0.01804
0	0.5	0.0189
0	0.54	0.02363
0	0.58	0.02062
0	0.62	0.02277
0	0.66	0.02878
0	0.7	0.03179
0	0.74	0.05026
0	0.78	0.04382
0	0.82	0.04468
0	0.86	0.08635
0	0.9	0.1031
0	0.94	0.1147
0	0.98	0.07561
0	1.02	0.02921
0	1.06	0.00945
0	1.1	0.00172
5	0.02	0.00129
5	0.06	0.00129
5	0.1	0.00258
5	0.14	0.00344
5	0.18	0.00344
5	0.22	0.0073
5	0.26	0.00601
5	0.3	0.00558
5	0.34	0.00988
5	0.38	0.0159
5	0.42	0.00988
5	0.46	0.01375
5	0.5	0.01761
5	0.54	0.02363
5	0.58	0.03136
5	0.62	0.02492
5	0.66	0.02835
5	0.7	0.03866
5	0.74	0.04468
5	0.78	0.04854
5	0.82	0.05499
5	0.86	0.07905
5	0.9	0.09065
5	0.94	0.11256
5	0.98	0.07561
5	1.02	0.02406
5	1.06	0.00644
5	1.1	0.000859202
10	0.02	0
10	0.06	0
10	0.1	0.0043
10	0.14	0.00172
10	0.18	0.00902
10	0.22	0.00644
10	0.26	0.00816
10	0.3	0.00773
10	0.34	0.01117
10	0.38	0.01203
10	0.42	0.0189
10	0.46	0.01504
10	0.5	0.01761
10	0.54	0.02835
10	0.58	0.02664
10	0.62	0.02706
10	0.66	0.03351
10	0.7	0.02664
10	0.74	0.03823
10	0.78	0.05198
10	0.82	0.07045
10	0.86	0.07346
10	0.9	0.09408
10	0.94	0.10869
10	0.98	0.06143
10	1.02	0.02406
10	1.06	0.01246
10	1.1	0.000429601
15	0.02	0.000429601
15	0.06	0.000429601
15	0.1	0.00344
15	0.14	0.00258
15	0.18	0.00473
15	0.22	0.00516
15	0.26	0.00516
15	0.3	0.00945
15	0.34	0.00816
15	0.38	0.01074
15	0.42	0.00988
15	0.46	0.01547
15	0.5	0.01332
15	0.54	0.01804
15	0.58	0.02406
15	0.62	0.01761
15	0.66	0.02878
15	0.7	0.0348
15	0.74	0.03909
15	0.78	0.05241
15	0.82	0.05928
15	0.86	0.08334
15	0.9	0.0915
15	0.94	0.11943
15	0.98	0.07948
15	1.02	0.02664
15	1.06	0.00816
15	1.1	0.00172
20	0.02	0.000429601
20	0.06	0.00129
20	0.1	0.00129
20	0.14	0.0043
20	0.18	0.00301
20	0.22	0.0043
20	0.26	0.00516
20	0.3	0.00601
20	0.34	0.00902
20	0.38	0.0073
20	0.42	0.01375
20	0.46	0.01504
20	0.5	0.01718
20	0.54	0.01761
20	0.58	0.02019
20	0.62	0.02191
20	0.66	0.03136
20	0.7	0.0348
20	0.74	0.03566
20	0.78	0.05628
20	0.82	0.06788
20	0.86	0.0696
20	0.9	0.10482
20	0.94	0.12029
20	0.98	0.08592
20	1.02	0.02835
20	1.06	0.00773
20	1.1	0
25	0.02	0
25	0.06	0.00129
25	0.1	0.00215
25	0.14	0.00258
25	0.18	0.00687
25	0.22	0.00601
25	0.26	0.0073
25	0.3	0.00601
25	0.34	0.00945
25	0.38	0.00988
25	0.42	0.01246
25	0.46	0.01504
25	0.5	0.01547
25	0.54	0.01675
25	0.58	0.0232
25	0.62	0.0232
25	0.66	0.02578
25	0.7	0.02835
25	0.74	0.0421
25	0.78	0.03952
25	0.82	0.06487
25	0.86	0.08377
25	0.9	0.11127
25	0.94	0.12759
25	0.98	0.09065
25	1.02	0.02964
25	1.06	0.00558
25	1.1	0.00172
30	0.02	0
30	0.06	0.000859202
30	0.1	0.00172
30	0.14	0.00172
30	0.18	0.00215
30	0.22	0.00387
30	0.26	0.00601
30	0.3	0.00945
30	0.34	0.00601
30	0.38	0.00859
30	0.42	0.01332
30	0.46	0.00988
30	0.5	0.01675
30	0.54	0.01718
30	0.58	0.01933
30	0.62	0.02277
30	0.66	0.03136
30	0.7	0.0232
30	0.74	0.03437
30	0.78	0.04124
30	0.82	0.06358
30	0.86	0.08549
30	0.9	0.10396
30	0.94	0.14735
30	0.98	0.09709
30	1.02	0.04081
30	1.06	0.01332
30	1.1	0.000859202
35	0.02	0
35	0.06	0.000859202
35	0.1	0.00258
35	0.14	0.00215
35	0.18	0.00387
35	0.22	0.00258
35	0.26	0.00387
35	0.3	0.00601
35	0.34	0.00988
35	0.38	0.00816
35	0.42	0.00988
35	0.46	0.01375
35	0.5	0.01203
35	0.54	0.01246
35	0.58	0.02062
35	0.62	0.01976
35	0.66	0.02277
35	0.7	0.02749
35	0.74	0.03952
35	0.78	0.05456
35	0.82	0.06186
35	0.86	0.08721
35	0.9	0.13189
35	0.94	0.17055
35	0.98	0.13489
35	1.02	0.0494
35	1.06	0.00816
35	1.1	0.000429601
40	0.02	0
40	0.06	0
40	0.1	0.00172
40	0.14	0.00258
40	0.18	0.00129
40	0.22	0.00473
40	0.26	0.00473
40	0.3	0.00344
40	0.34	0.00945
40	0.38	0.00687
40	0.42	0.0073
40	0.46	0.01074
40	0.5	0.01246
40	0.54	0.01375
40	0.58	0.01332
40	0.62	0.01332
40	0.66	0.02749
40	0.7	0.02449
40	0.74	0.03652
40	0.78	0.05413
40	0.82	0.0726
40	0.86	0.07604
40	0.9	0.13747
40	0.94	0.18172
40	0.98	0.14392
40	1.02	0.05327
40	1.06	0.01117
40	1.1	0.00129
45	0.02	0
45	0.06	0.000859202
45	0.1	0.000429601
45	0.14	0.00172
45	0.18	0.00172
45	0.22	0.00301
45	0.26	0.00473
45	0.3	0.00258
45	0.34	0.00516
45	0.38	0.00516
45	0.42	0.00258
45	0.46	0.00773
45	0.5	0.00773
45	0.54	0.01203
45	0.58	0.0159
45	0.62	0.01675
45	0.66	0.0159
45	0.7	0.02664
45	0.74	0.02835
45	0.78	0.04468
45	0.82	0.05971
45	0.86	0.0958
45	0.9	0.13618
45	0.94	0.21394
45	0.98	0.15466
45	1.02	0.04425
45	1.06	0.00773
45	1.1	0.000859202
50	0.02	0
50	0.06	0
50	0.1	0
50	0.14	0.000429601
50	0.18	0.00129
50	0.22	0.00215
50	0.26	0.00172
50	0.3	0.00258
50	0.34	0.00344
50	0.38	0.00301
50	0.42	0.00687
50	0.46	0.00773
50	0.5	0.00687
50	0.54	0.00816
50	0.58	0.01203
50	0.62	0.01418
50	0.66	0.01418
50	0.7	0.0189
50	0.74	0.02019
50	0.78	0.03609
50	0.82	0.04897
50	0.86	0.07991
50	0.9	0.13404
50	0.94	0.18043
50	0.98	0.15852
50	1.02	0.03995
50	1.06	0.00988
50	1.1	0
55	0.02	0
55	0.06	0
55	0.1	0.00129
55	0.14	0.000859202
55	0.18	0.000429601
55	0.22	0.000859202
55	0.26	0
55	0.3	0.00301
55	0.34	0.00215
55	0.38	0.00301
55	0.42	0.00558
55	0.46	0.00516
55	0.5	0.00687
55	0.54	0.00601
55	0.58	0.00816
55	0.62	0.00988
55	0.66	0.01031
55	0.7	0.01504
55	0.74	0.0232
55	0.78	0.03093
55	0.82	0.05241
55	0.86	0.10224
55	0.9	0.14692
55	0.94	0.2264
55	0.98	0.22253
55	1.02	0.06659
55	1.06	0.00859
55	1.1	0
60	0.02	0
60	0.06	0
60	0.1	0.00129
60	0.14	0.000859202
60	0.18	0.00215
60	0.22	0.000859202
60	0.26	0.00129
60	0.3	0.00215
60	0.34	0.00129
60	0.38	0.00215
60	0.42	0.0073
60	0.46	0.00258
60	0.5	0.00387
60	0.54	0.00516
60	0.58	0.00558
60	0.62	0.00859
60	0.66	0.01117
60	0.7	0.01418
60	0.74	0.02406
60	0.78	0.03952
60	0.82	0.06444
60	0.86	0.1074
60	0.9	0.16926
60	0.94	0.24874
60	0.98	0.22597
60	1.02	0.07389
60	1.06	0.01246
60	1.1	0.000429601
65	0.02	0
65	0.06	0.000429601
65	0.1	0
65	0.14	0.000859202
65	0.18	0.00129
65	0.22	0.000429601
65	0.26	0.000429601
65	0.3	0.000859202
65	0.34	0.00344
65	0.38	0.00215
65	0.42	0.00172
65	0.46	0.00215
65	0.5	0.00301
65	0.54	0.00387
65	0.58	0.00687
65	0.62	0.0073
65	0.66	0.01117
65	0.7	0.00816
65	0.74	0.01761
65	0.78	0.03007
65	0.82	0.06444
65	0.86	0.1147
65	0.9	0.14778
65	0.94	0.19719
65	0.98	0.16926
65	1.02	0.0769
65	1.06	0.00988
65	1.1	0.000429601
70	0.02	0
70	0.06	0
70	0.1	0
70	0.14	0.000429601
70	0.18	0.000429601
70	0.22	0
70	0.26	0.000859202
70	0.3	0.00172
70	0.34	0.000859202
70	0.38	0.00172
70	0.42	0.00129
70	0.46	0.000859202
70	0.5	0.00172
70	0.54	0.00172
70	0.58	0.00387
70	0.62	0.00387
70	0.66	0.01031
70	0.7	0.01031
70	0.74	0.02191
70	0.78	0.0348
70	0.82	0.05155
70	0.86	0.06057
70	0.9	0.06702
70	0.94	0.09881
70	0.98	0.1306
70	1.02	0.05198
70	1.06	0.00601
70	1.1	0.000859202
75	0.02	0
75	0.06	0
75	0.1	0
75	0.14	0
75	0.18	0.000429601
75	0.22	0.000429601
75	0.26	0
75	0.3	0.000429601
75	0.34	0
75	0.38	0.000429601
75	0.42	0.000859202
75	0.46	0.000429601
75	0.5	0.000429601
75	0.54	0.000859202
75	0.58	0.000859202
75	0.62	0.00172
75	0.66	0.0043
75	0.7	0.00473
75	0.74	0.01203
75	0.78	0.01203
75	0.82	0.02277
75	0.86	0.02492
75	0.9	0.03308
75	0.94	0.03909
75	0.98	0.05327
75	1.02	0.0189
75	1.06	0.0043
75	1.1	0
