# Supplementary material for: Hydrogen atom collisions with a semiconductor efficiently promote electrons to the conduction band
Source: Nat Chem. 2022 Nov 21;15(3):326–31. doi: 10.1038/s41557-022-01085-x (PMC9986106; doi:10.1038/s41557-022-01085-x)
Supplement: Source Data Fig. 3 — Source data. [file 41557_2022_1085_MOESM3_ESM.xlsx]

## Sheet: Fig_3A
ϑf / °	Ef / eV	H atom flux
0	1.36344	0
0	1.34396	0
0	1.32448	0
0	1.305	0.00178
0	1.28552	-0.00107
0	1.26605	-0.00071902
0	1.24657	0
0	1.22709	0.0016
0	1.20761	0.000792521
0	1.18813	0
0	1.16866	0
0	1.14918	6.24896e-06
0	1.1297	5.14232e-06
0	1.11022	0.00144
0	1.09074	0.00226
0	1.07127	0.0102
0	1.05179	0.01525
0	1.03231	0.01887
0	1.01283	0.03631
0	0.99335	0.05406
0	0.97388	0.06961
0	0.9544	0.08937
0	0.93492	0.09026
0	0.91544	0.08031
0	0.89596	0.08274
0	0.87649	0.07936
0	0.85701	0.07259
0	0.83753	0.06491
0	0.81805	0.04321
0	0.79857	0.03377
0	0.7791	0.03165
0	0.75962	0.03883
0	0.74014	0.03165
0	0.72066	0.02467
0	0.70118	0.01311
0	0.68171	0.00887
0	0.66223	0.02189
0	0.64275	0.01562
0	0.62327	0.02008
0	0.6038	0.02309
0	0.58432	0.01625
0	0.56484	0.02186
0	0.54536	0.01905
0	0.52588	0.01299
0	0.50641	0.02471
0	0.48693	0.01452
0	0.46745	0.0149
0	0.44797	0.01658
0	0.42849	0.02139
0	0.40902	0.02289
0	0.38954	0.02495
0	0.37006	0.02182
0	0.35058	0.0173
0	0.3311	0.01903
0	0.31163	0.02302
0	0.29215	0.02132
0	0.27267	0.02426
0	0.25319	0.02793
0	0.23371	0.01955
0	0.21424	0.01537
0	0.19476	0.01433
0	0.17528	0.01287
0	0.1558	0.0093
0	0.13632	0.01069
0	0.11685	0.00588
0	0.09737	0.00643
0	0.07789	0.00902
0	0.05841	0.0069
5	1.36344	0
5	1.34396	0
5	1.32448	0
5	1.305	-0.00187
5	1.28552	-0.00259
5	1.26605	-0.000761343
5	1.24657	0
5	1.22709	0.00169
5	1.20761	0.000838296
5	1.18813	0
5	1.16866	0.00162
5	1.14918	-0.000717732
5	1.1297	0.00221
5	1.11022	0.00479
5	1.09074	0.00476
5	1.07127	0.00608
5	1.05179	0.01503
5	1.03231	0.03098
5	1.01283	0.03836
5	0.99335	0.046
5	0.97388	0.06343
5	0.9544	0.09053
5	0.93492	0.10153
5	0.91544	0.09149
5	0.89596	0.09848
5	0.87649	0.10888
5	0.85701	0.09263
5	0.83753	0.05958
5	0.81805	0.04143
5	0.79857	0.0326
5	0.7791	0.02138
5	0.75962	0.02487
5	0.74014	0.02099
5	0.72066	0.01634
5	0.70118	0.0288
5	0.68171	0.02118
5	0.66223	0.01572
5	0.64275	0.02593
5	0.62327	0.01113
5	0.6038	0.02783
5	0.58432	0.01887
5	0.56484	0.01533
5	0.54536	0.02091
5	0.52588	0.02105
5	0.50641	0.01924
5	0.48693	0.02116
5	0.46745	0.02958
5	0.44797	0.01908
5	0.42849	0.02594
5	0.40902	0.02125
5	0.38954	0.02021
5	0.37006	0.0283
5	0.35058	0.02859
5	0.3311	0.02075
5	0.31163	0.0212
5	0.29215	0.02418
5	0.27267	0.02006
5	0.25319	0.01679
5	0.23371	0.0169
5	0.21424	0.01643
5	0.19476	0.01371
5	0.17528	0.01335
5	0.1558	0.01316
5	0.13632	0.01216
5	0.11685	0.01025
5	0.09737	0.00758
5	0.07789	0.01078
5	0.05841	0.00387
10	1.36344	-0.00483
10	1.34396	0.00141
10	1.32448	0.000681463
10	1.305	-0.00192
10	1.28552	-0.000743325
10	1.26605	0
10	1.24657	0
10	1.22709	7.85066e-06
10	1.20761	3.89891e-06
10	1.18813	0
10	1.16866	0.00165
10	1.14918	0.00573
10	1.1297	0.00426
10	1.11022	0.000905802
10	1.09074	0.00151
10	1.07127	0.0067
10	1.05179	0.00943
10	1.03231	0.01601
10	1.01283	0.03445
10	0.99335	0.06334
10	0.97388	0.08763
10	0.9544	0.09689
10	0.93492	0.09548
10	0.91544	0.10262
10	0.89596	0.10706
10	0.87649	0.09606
10	0.85701	0.0878
10	0.83753	0.06249
10	0.81805	0.0522
10	0.79857	0.05019
10	0.7791	0.05872
10	0.75962	0.03585
10	0.74014	0.03366
10	0.72066	0.02782
10	0.70118	0.02946
10	0.68171	0.023
10	0.66223	0.02646
10	0.64275	0.02908
10	0.62327	0.023
10	0.6038	0.01253
10	0.58432	0.02736
10	0.56484	0.02429
10	0.54536	0.01901
10	0.52588	0.02551
10	0.50641	0.03007
10	0.48693	0.03792
10	0.46745	0.0328
10	0.44797	0.01911
10	0.42849	0.02545
10	0.40902	0.03106
10	0.38954	0.04032
10	0.37006	0.04513
10	0.35058	0.04059
10	0.3311	0.04295
10	0.31163	0.04129
10	0.29215	0.03738
10	0.27267	0.03505
10	0.25319	0.02721
10	0.23371	0.02341
10	0.21424	0.025
10	0.19476	0.02711
10	0.17528	0.01698
10	0.1558	0.01643
10	0.13632	0.01089
10	0.11685	0.01314
10	0.09737	0.01168
10	0.07789	0.01126
10	0.05841	0.00613
15	1.36344	0
15	1.34396	0.000632014
15	1.32448	0
15	1.305	0
15	1.28552	0.00187
15	1.26605	0.000768579
15	1.24657	2.29781e-06
15	1.22709	0.00169
15	1.20761	0.000837402
15	1.18813	0
15	1.16866	0
15	1.14918	0
15	1.1297	-0.00156
15	1.11022	0.000623761
15	1.09074	0.0024
15	1.07127	0.00942
15	1.05179	0.01793
15	1.03231	0.02461
15	1.01283	0.0333
15	0.99335	0.06592
15	0.97388	0.08294
15	0.9544	0.08886
15	0.93492	0.09863
15	0.91544	0.09807
15	0.89596	0.104
15	0.87649	0.09835
15	0.85701	0.09234
15	0.83753	0.07517
15	0.81805	0.05886
15	0.79857	0.04937
15	0.7791	0.04803
15	0.75962	0.03628
15	0.74014	0.03399
15	0.72066	0.03533
15	0.70118	0.02339
15	0.68171	0.02724
15	0.66223	0.02478
15	0.64275	0.03433
15	0.62327	0.03287
15	0.6038	0.01229
15	0.58432	0.01529
15	0.56484	0.01841
15	0.54536	0.01519
15	0.52588	0.03179
15	0.50641	0.02397
15	0.48693	0.03069
15	0.46745	0.02966
15	0.44797	0.03064
15	0.42849	0.03278
15	0.40902	0.04835
15	0.38954	0.04276
15	0.37006	0.03464
15	0.35058	0.05062
15	0.3311	0.05274
15	0.31163	0.04943
15	0.29215	0.04531
15	0.27267	0.0426
15	0.25319	0.04167
15	0.23371	0.03228
15	0.21424	0.0336
15	0.19476	0.023
15	0.17528	0.02454
15	0.1558	0.01556
15	0.13632	0.01367
15	0.11685	0.01293
15	0.09737	0.00787
15	0.07789	0.01225
15	0.05841	0.01174
20	1.36344	-0.00471
20	1.34396	0.00338
20	1.32448	-0.000616595
20	1.305	-0.000699166
20	1.28552	-0.0037
20	1.26605	-0.00331
20	1.24657	-0.000771167
20	1.22709	-0.00168
20	1.20761	-0.00083529
20	1.18813	0
20	1.16866	0.00161
20	1.14918	0.000865712
20	1.1297	0.00155
20	1.11022	0.000877975
20	1.09074	0.00147
20	1.07127	0.01073
20	1.05179	0.02143
20	1.03231	0.0264
20	1.01283	0.03785
20	0.99335	0.04666
20	0.97388	0.06309
20	0.9544	0.09361
20	0.93492	0.10979
20	0.91544	0.09744
20	0.89596	0.07621
20	0.87649	0.08032
20	0.85701	0.08664
20	0.83753	0.07256
20	0.81805	0.06117
20	0.79857	0.04436
20	0.7791	0.04167
20	0.75962	0.03194
20	0.74014	0.036
20	0.72066	0.03949
20	0.70118	0.02843
20	0.68171	0.02095
20	0.66223	0.02661
20	0.64275	0.01925
20	0.62327	0.01252
20	0.6038	0.02078
20	0.58432	0.0187
20	0.56484	0.02786
20	0.54536	0.02046
20	0.52588	0.02498
20	0.50641	0.01985
20	0.48693	0.02605
20	0.46745	0.03666
20	0.44797	0.0452
20	0.42849	0.03909
20	0.40902	0.04883
20	0.38954	0.0478
20	0.37006	0.0555
20	0.35058	0.05938
20	0.3311	0.05952
20	0.31163	0.05945
20	0.29215	0.05965
20	0.27267	0.05175
20	0.25319	0.04373
20	0.23371	0.05427
20	0.21424	0.04952
20	0.19476	0.0258
20	0.17528	0.0117
20	0.1558	0.00134
20	0.13632	0.01172
20	0.11685	0.03235
20	0.09737	0.01555
20	0.07789	0.00922
20	0.05841	0.00482
25	1.36344	0
25	1.34396	0.00277
25	1.32448	0.00361
25	1.305	0.000965899
25	1.28552	-1.00653e-05
25	1.26605	-4.10634e-06
25	1.24657	0
25	1.22709	0
25	1.20761	0
25	1.18813	0
25	1.16866	-0.00223
25	1.14918	-0.00119
25	1.1297	-0.00213
25	1.11022	-0.00122
25	1.09074	0.00614
25	1.07127	0.00965
25	1.05179	0.01509
25	1.03231	0.02965
25	1.01283	0.04898
25	0.99335	0.08222
25	0.97388	0.12269
25	0.9544	0.12987
25	0.93492	0.14057
25	0.91544	0.15476
25	0.89596	0.13077
25	0.87649	0.11199
25	0.85701	0.09792
25	0.83753	0.10622
25	0.81805	0.10061
25	0.79857	0.07522
25	0.7791	0.07791
25	0.75962	0.07468
25	0.74014	0.05381
25	0.72066	0.04652
25	0.70118	0.0408
25	0.68171	0.02369
25	0.66223	0.02901
25	0.64275	0.01856
25	0.62327	0.03614
25	0.6038	0.03109
25	0.58432	0.02352
25	0.56484	0.02313
25	0.54536	0.0331
25	0.52588	0.02163
25	0.50641	0.04735
25	0.48693	0.04614
25	0.46745	0.04898
25	0.44797	0.06314
25	0.42849	0.0676
25	0.40902	0.08395
25	0.38954	0.08379
25	0.37006	0.0863
25	0.35058	0.10131
25	0.3311	0.11288
25	0.31163	0.12056
25	0.29215	0.12504
25	0.27267	0.1123
25	0.25319	0.0925
25	0.23371	0.08168
25	0.21424	0.07394
25	0.19476	0.0756
25	0.17528	0.06501
25	0.1558	0.0443
25	0.13632	0.03402
25	0.11685	0.01422
25	0.09737	0.02069
25	0.07789	0.01454
25	0.05841	0.01053
30	1.36344	0
30	1.34396	0
30	1.32448	0
30	1.305	0
30	1.28552	0
30	1.26605	0.00246
30	1.24657	0.00106
30	1.22709	0
30	1.20761	-0.00227
30	1.18813	-0.00341
30	1.16866	-0.00117
30	1.14918	0
30	1.1297	0.00211
30	1.11022	0.00327
30	1.09074	0.00323
30	1.07127	0.00316
30	1.05179	0.00863
30	1.03231	0.03
30	1.01283	0.07414
30	0.99335	0.09829
30	0.97388	0.11169
30	0.9544	0.13134
30	0.93492	0.12851
30	0.91544	0.12441
30	0.89596	0.13635
30	0.87649	0.12986
30	0.85701	0.11051
30	0.83753	0.11282
30	0.81805	0.10592
30	0.79857	0.08752
30	0.7791	0.05786
30	0.75962	0.06079
30	0.74014	0.06144
30	0.72066	0.06676
30	0.70118	0.06254
30	0.68171	0.04239
30	0.66223	0.04254
30	0.64275	0.04518
30	0.62327	0.029
30	0.6038	0.04023
30	0.58432	0.05031
30	0.56484	0.01578
30	0.54536	0.04207
30	0.52588	0.04191
30	0.50641	0.02798
30	0.48693	0.04576
30	0.46745	0.05763
30	0.44797	0.07072
30	0.42849	0.0925
30	0.40902	0.09199
30	0.38954	0.09406
30	0.37006	0.11006
30	0.35058	0.13757
30	0.3311	0.14823
30	0.31163	0.13738
30	0.29215	0.14283
30	0.27267	0.15077
30	0.25319	0.13166
30	0.23371	0.11839
30	0.21424	0.11785
30	0.19476	0.10093
30	0.17528	0.08095
30	0.1558	0.06407
30	0.13632	0.03491
30	0.11685	0.0324
30	0.09737	0.02591
30	0.07789	0.02268
30	0.05841	0.0096
35	1.36344	0
35	1.34396	0
35	1.32448	0
35	1.305	0
35	1.28552	0
35	1.26605	0
35	1.24657	-0.00218
35	1.22709	-0.00101
35	1.20761	0
35	1.18813	0
35	1.16866	0
35	1.14918	-0.00197
35	1.1297	0.00277
35	1.11022	0.006
35	1.09074	0.01149
35	1.07127	0.00753
35	1.05179	0.01801
35	1.03231	0.04633
35	1.01283	0.06213
35	0.99335	0.09272
35	0.97388	0.13598
35	0.9544	0.15784
35	0.93492	0.15601
35	0.91544	0.168
35	0.89596	0.18066
35	0.87649	0.13965
35	0.85701	0.10446
35	0.83753	0.09516
35	0.81805	0.09381
35	0.79857	0.08995
35	0.7791	0.078
35	0.75962	0.063
35	0.74014	0.0683
35	0.72066	0.0603
35	0.70118	0.045
35	0.68171	0.04623
35	0.66223	0.03178
35	0.64275	0.032
35	0.62327	0.04183
35	0.6038	0.04771
35	0.58432	0.02808
35	0.56484	0.02534
35	0.54536	0.03417
35	0.52588	0.02544
35	0.50641	0.01694
35	0.48693	0.06103
35	0.46745	0.06125
35	0.44797	0.06311
35	0.42849	0.07379
35	0.40902	0.09195
35	0.38954	0.11356
35	0.37006	0.13929
35	0.35058	0.1383
35	0.3311	0.14878
35	0.31163	0.16091
35	0.29215	0.1622
35	0.27267	0.16459
35	0.25319	0.16078
35	0.23371	0.16042
35	0.21424	0.14571
35	0.19476	0.10903
35	0.17528	0.08179
35	0.1558	0.06182
35	0.13632	0.04667
35	0.11685	0.03873
35	0.09737	0.02357
35	0.07789	0.02057
35	0.05841	0.01232
40	1.36344	0
40	1.34396	-0.00178
40	1.32448	-0.000590458
40	1.305	7.79223e-06
40	1.28552	3.02401e-06
40	1.26605	0
40	1.24657	0
40	1.22709	0
40	1.20761	0
40	1.18813	-3.42756e-06
40	1.16866	0.00429
40	1.14918	0.0037
40	1.1297	-0.000595814
40	1.11022	0.000549777
40	1.09074	0.00475
40	1.07127	0.0112
40	1.05179	0.02385
40	1.03231	0.0488
40	1.01283	0.09425
40	0.99335	0.14408
40	0.97388	0.16777
40	0.9544	0.17734
40	0.93492	0.18771
40	0.91544	0.19682
40	0.89596	0.18322
40	0.87649	0.13297
40	0.85701	0.11261
40	0.83753	0.12234
40	0.81805	0.11378
40	0.79857	0.09037
40	0.7791	0.05759
40	0.75962	0.06161
40	0.74014	0.06166
40	0.72066	0.04941
40	0.70118	0.04429
40	0.68171	0.0391
40	0.66223	0.02585
40	0.64275	0.01135
40	0.62327	0.03743
40	0.6038	0.03712
40	0.58432	0.0391
40	0.56484	0.02609
40	0.54536	0.03285
40	0.52588	0.02539
40	0.50641	0.03566
40	0.48693	0.04934
40	0.46745	0.05963
40	0.44797	0.06067
40	0.42849	0.07835
40	0.40902	0.10329
40	0.38954	0.11435
40	0.37006	0.12796
40	0.35058	0.14971
40	0.3311	0.16414
40	0.31163	0.18119
40	0.29215	0.21246
40	0.27267	0.23022
40	0.25319	0.21991
40	0.23371	0.21356
40	0.21424	0.20925
40	0.19476	0.17847
40	0.17528	0.15023
40	0.1558	0.12023
40	0.13632	0.0958
40	0.11685	0.05213
40	0.09737	0.04513
40	0.07789	0.02919
40	0.05841	0.01374
45	1.36344	0
45	1.34396	0
45	1.32448	-0.0012
45	1.305	-0.000430857
45	1.28552	0
45	1.26605	0
45	1.24657	0
45	1.22709	0
45	1.20761	0
45	1.18813	0
45	1.16866	0
45	1.14918	0.000972312
45	1.1297	0.00149
45	1.11022	0.00148
45	1.09074	0.00238
45	1.07127	0.00374
45	1.05179	0.01421
45	1.03231	0.04663
45	1.01283	0.07797
45	0.99335	0.10487
45	0.97388	0.15193
45	0.9544	0.18853
45	0.93492	0.18608
45	0.91544	0.16469
45	0.89596	0.14381
45	0.87649	0.12645
45	0.85701	0.10951
45	0.83753	0.10308
45	0.81805	0.08818
45	0.79857	0.08242
45	0.7791	0.07781
45	0.75962	0.06361
45	0.74014	0.0563
45	0.72066	0.05641
45	0.70118	0.0455
45	0.68171	0.03545
45	0.66223	0.03745
45	0.64275	0.03065
45	0.62327	0.04129
45	0.6038	0.01615
45	0.58432	0.02492
45	0.56484	0.02481
45	0.54536	0.03647
45	0.52588	0.02981
45	0.50641	0.0373
45	0.48693	0.04128
45	0.46745	0.05214
45	0.44797	0.06164
45	0.42849	0.07152
45	0.40902	0.08608
45	0.38954	0.10401
45	0.37006	0.11984
45	0.35058	0.1477
45	0.3311	0.17346
45	0.31163	0.18392
45	0.29215	0.19966
45	0.27267	0.2112
45	0.25319	0.2127
45	0.23371	0.22095
45	0.21424	0.21883
45	0.19476	0.20867
45	0.17528	0.18497
45	0.1558	0.14578
45	0.13632	0.11346
45	0.11685	0.08004
45	0.09737	0.04548
45	0.07789	0.02748
45	0.05841	0.01632
50	1.36344	0
50	1.34396	0
50	1.32448	0
50	1.305	0
50	1.28552	0
50	1.26605	0
50	1.24657	0
50	1.22709	0.000954193
50	1.20761	0.000473885
50	1.18813	0
50	1.16866	0.000918098
50	1.14918	0.00139
50	1.1297	0.00137
50	1.11022	0.00308
50	1.09074	0.00406
50	1.07127	0.00876
50	1.05179	0.02861
50	1.03231	0.05204
50	1.01283	0.08081
50	0.99335	0.13999
50	0.97388	0.20462
50	0.9544	0.24745
50	0.93492	0.25218
50	0.91544	0.22794
50	0.89596	0.2011
50	0.87649	0.16377
50	0.85701	0.13013
50	0.83753	0.11022
50	0.81805	0.1197
50	0.79857	0.10403
50	0.7791	0.07518
50	0.75962	0.07555
50	0.74014	0.06177
50	0.72066	0.05788
50	0.70118	0.04862
50	0.68171	0.05506
50	0.66223	0.03125
50	0.64275	0.03267
50	0.62327	0.03279
50	0.6038	0.0296
50	0.58432	0.02326
50	0.56484	0.0354
50	0.54536	0.0262
50	0.52588	0.04423
50	0.50641	0.04269
50	0.48693	0.06503
50	0.46745	0.0758
50	0.44797	0.08866
50	0.42849	0.11244
50	0.40902	0.1318
50	0.38954	0.14736
50	0.37006	0.16559
50	0.35058	0.18142
50	0.3311	0.21194
50	0.31163	0.24271
50	0.29215	0.25596
50	0.27267	0.27976
50	0.25319	0.3026
50	0.23371	0.30132
50	0.21424	0.28784
50	0.19476	0.25438
50	0.17528	0.24424
50	0.1558	0.21503
50	0.13632	0.16932
50	0.11685	0.12997
50	0.09737	0.08082
50	0.07789	0.04
50	0.05841	0.01807
55	1.36344	0.00234
55	1.34396	0.000313496
55	1.32448	0
55	1.305	0
55	1.28552	0
55	1.26605	0
55	1.24657	0
55	1.22709	0
55	1.20761	0.000833047
55	1.18813	0.00124
55	1.16866	0.000425531
55	1.14918	0
55	1.1297	0.000767005
55	1.11022	0.00119
55	1.09074	0.00266
55	1.07127	0.00627
55	1.05179	0.01469
55	1.03231	0.04116
55	1.01283	0.06856
55	0.99335	0.109
55	0.97388	0.18972
55	0.9544	0.23315
55	0.93492	0.22148
55	0.91544	0.21141
55	0.89596	0.18073
55	0.87649	0.14559
55	0.85701	0.13329
55	0.83753	0.12096
55	0.81805	0.10314
55	0.79857	0.08878
55	0.7791	0.07251
55	0.75962	0.06939
55	0.74014	0.06088
55	0.72066	0.04522
55	0.70118	0.04169
55	0.68171	0.04473
55	0.66223	0.03633
55	0.64275	0.02002
55	0.62327	0.03778
55	0.6038	0.01992
55	0.58432	0.02187
55	0.56484	0.03266
55	0.54536	0.01633
55	0.52588	0.03211
55	0.50641	0.03505
55	0.48693	0.03965
55	0.46745	0.05761
55	0.44797	0.06362
55	0.42849	0.06794
55	0.40902	0.08527
55	0.38954	0.10597
55	0.37006	0.12098
55	0.35058	0.12951
55	0.3311	0.14298
55	0.31163	0.16716
55	0.29215	0.18872
55	0.27267	0.2059
55	0.25319	0.2181
55	0.23371	0.21086
55	0.21424	0.2004
55	0.19476	0.19737
55	0.17528	0.17647
55	0.1558	0.1637
55	0.13632	0.14751
55	0.11685	0.11444
55	0.09737	0.0694
55	0.07789	0.04014
55	0.05841	0.01309
60	1.36344	0
60	1.34396	0
60	1.32448	0
60	1.305	0
60	1.28552	0
60	1.26605	0
60	1.24657	0
60	1.22709	0.000807933
60	1.20761	0.000401247
60	1.18813	-0.000787761
60	1.16866	-0.000412004
60	1.14918	0.000755993
60	1.1297	0.000418735
60	1.11022	0.00145
60	1.09074	0.00299
60	1.07127	0.00806
60	1.05179	0.01358
60	1.03231	0.03638
60	1.01283	0.07153
60	0.99335	0.11562
60	0.97388	0.16652
60	0.9544	0.19891
60	0.93492	0.2028
60	0.91544	0.18104
60	0.89596	0.15869
60	0.87649	0.14086
60	0.85701	0.11309
60	0.83753	0.11312
60	0.81805	0.09724
60	0.79857	0.07184
60	0.7791	0.07138
60	0.75962	0.06086
60	0.74014	0.0486
60	0.72066	0.0354
60	0.70118	0.04073
60	0.68171	0.04638
60	0.66223	0.03699
60	0.64275	0.02247
60	0.62327	0.02445
60	0.6038	0.02748
60	0.58432	0.0205
60	0.56484	0.02084
60	0.54536	0.02772
60	0.52588	0.03127
60	0.50641	0.03548
60	0.48693	0.03741
60	0.46745	0.04956
60	0.44797	0.05044
60	0.42849	0.0566
60	0.40902	0.07838
60	0.38954	0.08518
60	0.37006	0.09586
60	0.35058	0.10941
60	0.3311	0.12439
60	0.31163	0.13307
60	0.29215	0.13016
60	0.27267	0.14089
60	0.25319	0.15185
60	0.23371	0.13973
60	0.21424	0.13803
60	0.19476	0.14397
60	0.17528	0.13794
60	0.1558	0.11977
60	0.13632	0.10602
60	0.11685	0.09117
60	0.09737	0.05435
60	0.07789	0.03533
60	0.05841	0.01204
65	1.36344	0
65	1.34396	0
65	1.32448	0
65	1.305	0
65	1.28552	0
65	1.26605	0
65	1.24657	0
65	1.22709	0
65	1.20761	0
65	1.18813	0.000627667
65	1.16866	0.000949069
65	1.14918	0.000332673
65	1.1297	0.000592793
65	1.11022	0.000919886
65	1.09074	0.00148
65	1.07127	0.00502
65	1.05179	0.00601
65	1.03231	0.01667
65	1.01283	0.0427
65	0.99335	0.06693
65	0.97388	0.09578
65	0.9544	0.13004
65	0.93492	0.1324
65	0.91544	0.10834
65	0.89596	0.0844
65	0.87649	0.06544
65	0.85701	0.06436
65	0.83753	0.05938
65	0.81805	0.04842
65	0.79857	0.03769
65	0.7791	0.03168
65	0.75962	0.03824
65	0.74014	0.03427
65	0.72066	0.02561
65	0.70118	0.01723
65	0.68171	0.02052
65	0.66223	0.01576
65	0.64275	0.01253
65	0.62327	0.01463
65	0.6038	0.00937
65	0.58432	0.01229
65	0.56484	0.01039
65	0.54536	0.0107
65	0.52588	0.01108
65	0.50641	0.01807
65	0.48693	0.01998
65	0.46745	0.02204
65	0.44797	0.02987
65	0.42849	0.0298
65	0.40902	0.0291
65	0.38954	0.03252
65	0.37006	0.04041
65	0.35058	0.04222
65	0.3311	0.05219
65	0.31163	0.05818
65	0.29215	0.05824
65	0.27267	0.0587
65	0.25319	0.05638
65	0.23371	0.06265
65	0.21424	0.06444
65	0.19476	0.05598
65	0.17528	0.0536
65	0.1558	0.048
65	0.13632	0.04257
65	0.11685	0.02953
65	0.09737	0.02503
65	0.07789	0.01196
65	0.05841	0.00478
70	1.36344	0
70	1.34396	0
70	1.32448	0
70	1.305	0
70	1.28552	0
70	1.26605	-0.000543625
70	1.24657	-0.000233494
70	1.22709	0
70	1.20761	0
70	1.18813	0
70	1.16866	0
70	1.14918	0
70	1.1297	2.35472e-06
70	1.11022	1.35273e-06
70	1.09074	0.00134
70	1.07127	0.00168
70	1.05179	0.00341
70	1.03231	0.00481
70	1.01283	0.01203
70	0.99335	0.0212
70	0.97388	0.02475
70	0.9544	0.03487
70	0.93492	0.03789
70	0.91544	0.02958
70	0.89596	0.02861
70	0.87649	0.0194
70	0.85701	0.01218
70	0.83753	0.01902
70	0.81805	0.01942
70	0.79857	0.01532
70	0.7791	0.01197
70	0.75962	0.0089
70	0.74014	0.00909
70	0.72066	0.00832
70	0.70118	0.00679
70	0.68171	0.0042
70	0.66223	0.00623
70	0.64275	0.0028
70	0.62327	0.00424
70	0.6038	0.0047
70	0.58432	0.00311
70	0.56484	0.0035
70	0.54536	0.00256
70	0.52588	0.00413
70	0.50641	0.00428
70	0.48693	0.00571
70	0.46745	0.00485
70	0.44797	0.00713
70	0.42849	0.00631
70	0.40902	0.00902
70	0.38954	0.01041
70	0.37006	0.00966
70	0.35058	0.00932
70	0.3311	0.00963
70	0.31163	0.01028
70	0.29215	0.01165
70	0.27267	0.01211
70	0.25319	0.0122
70	0.23371	0.01299
70	0.21424	0.01123
70	0.19476	0.01034
70	0.17528	0.01305
70	0.1558	0.01249
70	0.13632	0.00786
70	0.11685	0.00493
70	0.09737	0.00469
70	0.07789	0.00271
70	0.05841	0.000655312
75	1.36344	0
75	1.34396	0
75	1.32448	0
75	1.305	0
75	1.28552	0
75	1.26605	0
75	1.24657	0
75	1.22709	0
75	1.20761	0
75	1.18813	0
75	1.16866	0
75	1.14918	0
75	1.1297	0
75	1.11022	0
75	1.09074	0
75	1.07127	0
75	1.05179	0.000283833
75	1.03231	0.000481118
75	1.01283	0.00124
75	0.99335	0.00236
75	0.97388	0.00396
75	0.9544	0.00532
75	0.93492	0.00444
75	0.91544	0.00238
75	0.89596	0.00189
75	0.87649	0.00266
75	0.85701	0.00215
75	0.83753	0.0016
75	0.81805	0.00145
75	0.79857	0.000496566
75	0.7791	0.00177
75	0.75962	0.00175
75	0.74014	0.000635547
75	0.72066	7.15702e-05
75	0.70118	0.000332486
75	0.68171	0
75	0.66223	0
75	0.64275	2.35297e-05
75	0.62327	0.000365928
75	0.6038	0.000363413
75	0.58432	9.43935e-06
75	0.56484	0.000330378
75	0.54536	0.000343705
75	0.52588	3.99188e-05
75	0.50641	0.000278636
75	0.48693	0.000593711
75	0.46745	0.000142386
75	0.44797	0.00046263
75	0.42849	0.000176026
75	0.40902	0
75	0.38954	0.000372366
75	0.37006	0.000912448
75	0.35058	0.000629676
75	0.3311	0.000554923
75	0.31163	0.000778929
75	0.29215	0.000878951
75	0.27267	0.000875488
75	0.25319	0.000610698
75	0.23371	0.000693737
75	0.21424	0.00108
75	0.19476	0.000968044
75	0.17528	0.000935841
75	0.1558	0.00113
75	0.13632	0.00048433
75	0.11685	0.000278625
75	0.09737	2.22753e-05
75	0.07789	0.000126424
75	0.05841	0

## Sheet: Fig_3B
ϑf / °	Ef / eV	H atom flux
0	2.98939	0
0	2.96985	0
0	2.95032	0
0	2.93078	0
0	2.91124	0
0	2.8917	0
0	2.87216	0
0	2.85262	0
0	2.83308	0
0	2.81354	0
0	2.794	0
0	2.77446	0
0	2.75492	0
0	2.73538	0
0	2.71584	0
0	2.6963	0
0	2.67677	0
0	2.65723	0
0	2.63769	0
0	2.61815	0
0	2.59861	0
0	2.57907	0
0	2.55953	0
0	2.53999	0
0	2.52045	0
0	2.50091	0
0	2.48137	0
0	2.46183	0
0	2.44229	0
0	2.42275	0
0	2.40322	0
0	2.38368	0
0	2.36414	0
0	2.3446	0
0	2.32506	0
0	2.30552	0
0	2.28598	0
0	2.26644	0
0	2.2469	0
0	2.22736	0
0	2.20782	0
0	2.18828	0
0	2.16874	0
0	2.14921	0.00977
0	2.12967	0.000276669
0	2.11013	0
0	2.09059	0.00955
0	2.07105	0.000380202
0	2.05151	0.00984
0	2.03197	0
0	2.01243	0.000173398
0	1.99289	0.01952
0	1.97335	0.00988
0	1.95381	0.01957
0	1.93427	0.01118
0	1.91473	0.06605
0	1.89519	0.03044
0	1.87566	0.08823
0	1.85612	0.10184
0	1.83658	0.09579
0	1.81704	0.13103
0	1.7975	0.09655
0	1.77796	0.03972
0	1.75842	0.1029
0	1.73888	0.11455
0	1.71934	0.07979
0	1.6998	0.03718
0	1.68026	0.05338
0	1.66072	0.07057
0	1.64118	0.04411
0	1.62164	0.01741
0	1.60211	0.01817
0	1.58257	0.03407
0	1.56303	0.03409
0	1.54349	0.00859
0	1.52395	0.04217
0	1.50441	0.02518
0	1.48487	0.01707
0	1.46533	0.01631
0	1.44579	0.0242
0	1.42625	0.01685
0	1.40671	0.00895
0	1.38717	0.02242
0	1.36763	0.00294
0	1.34809	0.00687
0	1.32856	0.03425
0	1.30902	0.03217
0	1.28948	0.03107
0	1.26994	0.05522
0	1.2504	0.03122
0	1.23086	0.02807
0	1.21132	0.04695
0	1.19178	0.06352
0	1.17224	0.07217
0	1.1527	0.05247
0	1.13316	0.03853
0	1.11362	0.02609
0	1.09408	0.04104
0	1.07455	0.03523
0	1.05501	0.02761
0	1.03547	0.04441
0	1.01593	0.0502
0	0.99639	0.04306
0	0.97685	0.03648
0	0.95731	0.04655
0	0.93777	0.0648
0	0.91823	0.05006
0	0.89869	0.02562
0	0.87915	0.03054
0	0.85961	0.05219
0	0.84007	0.06527
0	0.82053	0.06338
0	0.801	0.07857
0	0.78146	0.05351
0	0.76192	0.06017
0	0.74238	0.0832
0	0.72284	0.08118
0	0.7033	0.04378
0	0.68376	0.0647
0	0.66422	0.0538
0	0.64468	0.04499
0	0.62514	0.06724
0	0.6056	0.03155
0	0.58606	0.05562
0	0.56652	0.0413
0	0.54698	0.06689
0	0.52745	0.05967
0	0.50791	0.04496
0	0.48837	0.0419
0	0.46883	0.06235
0	0.44929	0.04081
0	0.42975	0.03372
0	0.41021	0.03998
0	0.39067	0.02864
0	0.37113	0.0278
0	0.35159	0.03839
0	0.33205	0.03621
0	0.31251	0.0281
0	0.29297	0.02868
0	0.27343	0.02999
0	0.2539	0.02703
0	0.23436	0.02256
0	0.21482	0.01352
0	0.19528	0.01131
0	0.17574	0.01537
0	0.1562	0.01241
0	0.13666	0.01602
0	0.11712	0.0081
0	0.09758	0.00227
0	0.07804	0.00394
0	0.0585	0.00489
5	2.98939	0
5	2.96985	0
5	2.95032	0
5	2.93078	0
5	2.91124	0
5	2.8917	0
5	2.87216	0
5	2.85262	0
5	2.83308	0
5	2.81354	0
5	2.794	0
5	2.77446	0
5	2.75492	0
5	2.73538	0
5	2.71584	0
5	2.6963	0
5	2.67677	0.00446
5	2.65723	0.00124
5	2.63769	-0.00564
5	2.61815	0
5	2.59861	0
5	2.57907	0
5	2.55953	0
5	2.53999	0
5	2.52045	0
5	2.50091	0
5	2.48137	0
5	2.46183	0
5	2.44229	0
5	2.42275	0
5	2.40322	0
5	2.38368	0
5	2.36414	0
5	2.3446	0
5	2.32506	0
5	2.30552	0
5	2.28598	0
5	2.26644	0.00874
5	2.2469	0.000916596
5	2.22736	0
5	2.20782	0
5	2.18828	0
5	2.16874	0
5	2.14921	0
5	2.12967	0
5	2.11013	0.00897
5	2.09059	0.00925
5	2.07105	0.000354845
5	2.05151	0
5	2.03197	0.00952
5	2.01243	0.00908
5	1.99289	0.01821
5	1.97335	5.37731e-05
5	1.95381	0.01016
5	1.93427	0.04382
5	1.91473	0.03677
5	1.89519	0.09006
5	1.87566	0.09179
5	1.85612	0.11148
5	1.83658	0.08571
5	1.81704	0.0466
5	1.7975	0.08543
5	1.77796	0.09407
5	1.75842	0.08535
5	1.73888	0.05877
5	1.71934	0.06631
5	1.6998	0.03444
5	1.68026	0.04141
5	1.66072	0.04991
5	1.64118	0.05015
5	1.62164	0.0395
5	1.60211	0.00902
5	1.58257	0.03167
5	1.56303	0.02379
5	1.54349	0.000126836
5	1.52395	0.02361
5	1.50441	0.01564
5	1.48487	0.02311
5	1.46533	0.03013
5	1.44579	0.03092
5	1.42625	0.00944
5	1.40671	0.0215
5	1.38717	0.04267
5	1.36763	0.01836
5	1.34809	0.03401
5	1.32856	0.01809
5	1.30902	0.00257
5	1.28948	0.01177
5	1.26994	0.03144
5	1.2504	0.04639
5	1.23086	0.02254
5	1.21132	0.02453
5	1.19178	0.0383
5	1.17224	0.02655
5	1.1527	0.01565
5	1.13316	0.03747
5	1.11362	0.03784
5	1.09408	0.02889
5	1.07455	0.03905
5	1.05501	0.03692
5	1.03547	0.03209
5	1.01593	0.06475
5	0.99639	0.07352
5	0.97685	0.04913
5	0.95731	0.05599
5	0.93777	0.06401
5	0.91823	0.05422
5	0.89869	0.05137
5	0.87915	0.04734
5	0.85961	0.05355
5	0.84007	0.06783
5	0.82053	0.0625
5	0.801	0.04629
5	0.78146	0.05788
5	0.76192	0.05333
5	0.74238	0.06335
5	0.72284	0.05734
5	0.7033	0.05152
5	0.68376	0.04562
5	0.66422	0.0405
5	0.64468	0.03599
5	0.62514	0.0439
5	0.6056	0.03415
5	0.58606	0.01937
5	0.56652	0.01886
5	0.54698	0.05219
5	0.52745	0.03458
5	0.50791	0.05734
5	0.48837	0.03982
5	0.46883	0.03413
5	0.44929	0.03979
5	0.42975	0.03228
5	0.41021	0.02797
5	0.39067	0.03227
5	0.37113	0.01829
5	0.35159	0.03868
5	0.33205	0.04972
5	0.31251	0.02813
5	0.29297	0.01389
5	0.27343	0.01261
5	0.2539	0.01574
5	0.23436	0.01731
5	0.21482	0.01759
5	0.19528	0.01029
5	0.17574	0.00918
5	0.1562	0.0113
5	0.13666	0.00556
5	0.11712	0.000650087
5	0.09758	0.0036
5	0.07804	0.00027425
5	0.0585	0.00303
10	2.98939	0
10	2.96985	0
10	2.95032	0
10	2.93078	0
10	2.91124	0
10	2.8917	0
10	2.87216	0
10	2.85262	0
10	2.83308	0
10	2.81354	0
10	2.794	0
10	2.77446	0
10	2.75492	-0.00445
10	2.73538	-0.00702
10	2.71584	0
10	2.6963	0
10	2.67677	0
10	2.65723	0
10	2.63769	0
10	2.61815	-0.00643
10	2.59861	-0.00469
10	2.57907	0
10	2.55953	0
10	2.53999	0
10	2.52045	0
10	2.50091	0
10	2.48137	0
10	2.46183	0
10	2.44229	0
10	2.42275	0
10	2.40322	0
10	2.38368	0
10	2.36414	0
10	2.3446	0
10	2.32506	0
10	2.30552	0
10	2.28598	0
10	2.26644	0
10	2.2469	0
10	2.22736	0
10	2.20782	0
10	2.18828	-0.00954
10	2.16874	0.00892
10	2.14921	0.01036
10	2.12967	0.000278044
10	2.11013	0
10	2.09059	0
10	2.07105	0
10	2.05151	0
10	2.03197	0
10	2.01243	8.68116e-05
10	1.99289	0.00977
10	1.97335	0.01986
10	1.95381	0.03971
10	1.93427	0.03817
10	1.91473	0.0482
10	1.89519	0.0671
10	1.87566	0.05163
10	1.85612	0.11469
10	1.83658	0.16413
10	1.81704	0.06059
10	1.7975	0.11952
10	1.77796	0.13361
10	1.75842	0.0381
10	1.73888	0.05368
10	1.71934	0.0543
10	1.6998	0.05611
10	1.68026	0.0873
10	1.66072	0.06184
10	1.64118	0.03573
10	1.62164	0.02647
10	1.60211	0.03642
10	1.58257	0.06701
10	1.56303	0.01762
10	1.54349	0.03341
10	1.52395	0.000293376
10	1.50441	0.01617
10	1.48487	0.03292
10	1.46533	0.03278
10	1.44579	0.03311
10	1.42625	0.01756
10	1.40671	0.01639
10	1.38717	0.0377
10	1.36763	0.01869
10	1.34809	0.02962
10	1.32856	0.03138
10	1.30902	0.05616
10	1.28948	0.06224
10	1.26994	0.0372
10	1.2504	0.05397
10	1.23086	0.03733
10	1.21132	0.01901
10	1.19178	0.04251
10	1.17224	0.02512
10	1.1527	0.03569
10	1.13316	0.07441
10	1.11362	0.04677
10	1.09408	0.03842
10	1.07455	0.03279
10	1.05501	0.04534
10	1.03547	0.07198
10	1.01593	0.06951
10	0.99639	0.07546
10	0.97685	0.05125
10	0.95731	0.01991
10	0.93777	0.04481
10	0.91823	0.06807
10	0.89869	0.05873
10	0.87915	0.05603
10	0.85961	0.06763
10	0.84007	0.06996
10	0.82053	0.06111
10	0.801	0.06008
10	0.78146	0.07139
10	0.76192	0.09045
10	0.74238	0.06987
10	0.72284	0.08785
10	0.7033	0.07138
10	0.68376	0.06144
10	0.66422	0.06307
10	0.64468	0.04007
10	0.62514	0.06868
10	0.6056	0.06821
10	0.58606	0.06152
10	0.56652	0.07029
10	0.54698	0.03793
10	0.52745	0.03405
10	0.50791	0.08147
10	0.48837	0.04719
10	0.46883	0.06134
10	0.44929	0.05075
10	0.42975	0.0314
10	0.41021	0.04295
10	0.39067	0.03701
10	0.37113	0.02861
10	0.35159	0.04115
10	0.33205	0.03575
10	0.31251	0.01878
10	0.29297	0.01778
10	0.27343	0.02095
10	0.2539	0.02031
10	0.23436	0.01601
10	0.21482	0.01132
10	0.19528	0.01737
10	0.17574	0.01893
10	0.1562	0.00918
10	0.13666	0.01103
10	0.11712	0.00597
10	0.09758	0.01127
10	0.07804	0.000150035
10	0.0585	0.00159
15	2.98939	0
15	2.96985	0.01076
15	2.95032	0
15	2.93078	0
15	2.91124	0
15	2.8917	0
15	2.87216	-0.00153
15	2.85262	-0.00904
15	2.83308	0
15	2.81354	-0.00296
15	2.794	-0.00745
15	2.77446	0
15	2.75492	0
15	2.73538	0
15	2.71584	0
15	2.6963	0
15	2.67677	0
15	2.65723	0
15	2.63769	0
15	2.61815	0
15	2.59861	0
15	2.57907	0
15	2.55953	0
15	2.53999	-0.00667
15	2.52045	-0.00322
15	2.50091	0
15	2.48137	0
15	2.46183	0
15	2.44229	0
15	2.42275	0
15	2.40322	0
15	2.38368	0
15	2.36414	0.00844
15	2.3446	0.0011
15	2.32506	0
15	2.30552	0
15	2.28598	0
15	2.26644	0
15	2.2469	0
15	2.22736	0
15	2.20782	0
15	2.18828	0
15	2.16874	0
15	2.14921	0
15	2.12967	0
15	2.11013	0
15	2.09059	0
15	2.07105	0
15	2.05151	0
15	2.03197	0
15	2.01243	7.81581e-05
15	1.99289	0.0088
15	1.97335	0.01771
15	1.95381	0.01003
15	1.93427	0.05108
15	1.91473	0.05183
15	1.89519	0.06174
15	1.87566	0.09595
15	1.85612	0.08426
15	1.83658	0.09398
15	1.81704	0.11057
15	1.7975	0.09928
15	1.77796	0.11378
15	1.75842	0.06686
15	1.73888	0.06516
15	1.71934	0.07924
15	1.6998	0.01858
15	1.68026	0.07092
15	1.66072	0.0562
15	1.64118	0.05604
15	1.62164	0.03167
15	1.60211	0.03919
15	1.58257	0.02264
15	1.56303	0.00807
15	1.54349	0.0226
15	1.52395	0.01539
15	1.50441	0.0222
15	1.48487	0.02992
15	1.46533	0.00165
15	1.44579	0.0277
15	1.42625	0.02252
15	1.40671	0.01547
15	1.38717	0.02742
15	1.36763	0.02216
15	1.34809	0.00301
15	1.32856	0.02383
15	1.30902	0.02778
15	1.28948	0.02801
15	1.26994	0.04428
15	1.2504	0.03724
15	1.23086	0.03877
15	1.21132	0.0307
15	1.19178	0.032
15	1.17224	0.06256
15	1.1527	0.03503
15	1.13316	0.04274
15	1.11362	0.07455
15	1.09408	0.07943
15	1.07455	0.07976
15	1.05501	0.06502
15	1.03547	0.06725
15	1.01593	0.0554
15	0.99639	0.05578
15	0.97685	0.05021
15	0.95731	0.04798
15	0.93777	0.05577
15	0.91823	0.055
15	0.89869	0.05281
15	0.87915	0.04331
15	0.85961	0.04606
15	0.84007	0.04558
15	0.82053	0.06115
15	0.801	0.10054
15	0.78146	0.05587
15	0.76192	0.07111
15	0.74238	0.05649
15	0.72284	0.03588
15	0.7033	0.04191
15	0.68376	0.07145
15	0.66422	0.04751
15	0.64468	0.02961
15	0.62514	0.03426
15	0.6056	0.0565
15	0.58606	0.05069
15	0.56652	0.06723
15	0.54698	0.07109
15	0.52745	0.02394
15	0.50791	0.05324
15	0.48837	0.05551
15	0.46883	0.03447
15	0.44929	0.04607
15	0.42975	0.03739
15	0.41021	0.02581
15	0.39067	0.03685
15	0.37113	0.03518
15	0.35159	0.03465
15	0.33205	0.02906
15	0.31251	0.02026
15	0.29297	0.02717
15	0.27343	0.02675
15	0.2539	0.01635
15	0.23436	0.0227
15	0.21482	0.02638
15	0.19528	0.01536
15	0.17574	0.01146
15	0.1562	0.00763
15	0.13666	0.00826
15	0.11712	0.00363
15	0.09758	0.000860333
15	0.07804	0.0064
15	0.0585	0
20	2.98939	0
20	2.96985	0
20	2.95032	0
20	2.93078	0
20	2.91124	0
20	2.8917	0
20	2.87216	0
20	2.85262	-0.00197
20	2.83308	-0.00901
20	2.81354	0
20	2.794	0
20	2.77446	0
20	2.75492	0
20	2.73538	0
20	2.71584	0
20	2.6963	0
20	2.67677	0
20	2.65723	0
20	2.63769	0
20	2.61815	0
20	2.59861	0
20	2.57907	0.00674
20	2.55953	0.0035
20	2.53999	0
20	2.52045	0
20	2.50091	0
20	2.48137	0
20	2.46183	0
20	2.44229	0
20	2.42275	0
20	2.40322	0
20	2.38368	0
20	2.36414	0
20	2.3446	0
20	2.32506	0
20	2.30552	0
20	2.28598	0
20	2.26644	0
20	2.2469	0
20	2.22736	0
20	2.20782	0
20	2.18828	0
20	2.16874	0
20	2.14921	0
20	2.12967	0
20	2.11013	0
20	2.09059	0
20	2.07105	0
20	2.05151	0.00924
20	2.03197	0
20	2.01243	0
20	1.99289	0
20	1.97335	5.42325e-05
20	1.95381	0.01048
20	1.93427	0.05386
20	1.91473	0.07186
20	1.89519	0.07272
20	1.87566	0.08222
20	1.85612	0.081
20	1.83658	0.12155
20	1.81704	0.07768
20	1.7975	0.03664
20	1.77796	0.0759
20	1.75842	0.03533
20	1.73888	0.04275
20	1.71934	0.05862
20	1.6998	0.03399
20	1.68026	0.02543
20	1.66072	0.04162
20	1.64118	0.03493
20	1.62164	0.06495
20	1.60211	0.04995
20	1.58257	0.05571
20	1.56303	0.04061
20	1.54349	0.03963
20	1.52395	0.06373
20	1.50441	0.00153
20	1.48487	0.00754
20	1.46533	0.00768
20	1.44579	0.02226
20	1.42625	0.00195
20	1.40671	0.01401
20	1.38717	0.02185
20	1.36763	0.02866
20	1.34809	0.02984
20	1.32856	0.0481
20	1.30902	0.02692
20	1.28948	0.03382
20	1.26994	0.05339
20	1.2504	0.01825
20	1.23086	0.04417
20	1.21132	0.0304
20	1.19178	0.04692
20	1.17224	0.05077
20	1.1527	0.08781
20	1.13316	0.06411
20	1.11362	0.06156
20	1.09408	0.03986
20	1.07455	0.05231
20	1.05501	0.05245
20	1.03547	0.02932
20	1.01593	0.03023
20	0.99639	0.06253
20	0.97685	0.07505
20	0.95731	0.06213
20	0.93777	0.06397
20	0.91823	0.07001
20	0.89869	0.06373
20	0.87915	0.0693
20	0.85961	0.0731
20	0.84007	0.07098
20	0.82053	0.07044
20	0.801	0.03895
20	0.78146	0.06315
20	0.76192	0.06461
20	0.74238	0.05965
20	0.72284	0.06097
20	0.7033	0.06522
20	0.68376	0.04598
20	0.66422	0.04466
20	0.64468	0.07475
20	0.62514	0.05456
20	0.6056	0.05436
20	0.58606	0.0808
20	0.56652	0.0584
20	0.54698	0.03904
20	0.52745	0.0366
20	0.50791	0.05094
20	0.48837	0.07371
20	0.46883	0.04415
20	0.44929	0.0587
20	0.42975	0.04563
20	0.41021	0.03891
20	0.39067	0.03682
20	0.37113	0.04131
20	0.35159	0.04886
20	0.33205	0.05257
20	0.31251	0.04235
20	0.29297	0.02754
20	0.27343	0.02579
20	0.2539	0.02108
20	0.23436	0.01448
20	0.21482	0.02236
20	0.19528	0.01543
20	0.17574	0.00665
20	0.1562	0.00894
20	0.13666	0.00511
20	0.11712	0.00457
20	0.09758	-0.00509
20	0.07804	0.00194
20	0.0585	0.00153
25	2.98939	0
25	2.96985	0
25	2.95032	0
25	2.93078	0
25	2.91124	0
25	2.8917	0
25	2.87216	0.00152
25	2.85262	0.00895
25	2.83308	0
25	2.81354	0
25	2.794	0
25	2.77446	0
25	2.75492	0
25	2.73538	0
25	2.71584	0
25	2.6963	0
25	2.67677	0
25	2.65723	0
25	2.63769	0
25	2.61815	0
25	2.59861	0
25	2.57907	0
25	2.55953	0
25	2.53999	0
25	2.52045	0
25	2.50091	0
25	2.48137	0
25	2.46183	0
25	2.44229	0
25	2.42275	0
25	2.40322	0
25	2.38368	0
25	2.36414	0
25	2.3446	0
25	2.32506	0
25	2.30552	0
25	2.28598	0
25	2.26644	0
25	2.2469	0
25	2.22736	0
25	2.20782	0
25	2.18828	0
25	2.16874	0
25	2.14921	0.00874
25	2.12967	0.000247461
25	2.11013	0
25	2.09059	0
25	2.07105	0
25	2.05151	0
25	2.03197	0
25	2.01243	0
25	1.99289	0
25	1.97335	0.01763
25	1.95381	0.02638
25	1.93427	0.01787
25	1.91473	0.05132
25	1.89519	0.0612
25	1.87566	0.09365
25	1.85612	0.05293
25	1.83658	0.10882
25	1.81704	0.10251
25	1.7975	0.11469
25	1.77796	0.13185
25	1.75842	0.13658
25	1.73888	0.04972
25	1.71934	0.08747
25	1.6998	0.04922
25	1.68026	0.05589
25	1.66072	0.07919
25	1.64118	0.06427
25	1.62164	0.06144
25	1.60211	0.03827
25	1.58257	0.0085
25	1.56303	0.03835
25	1.54349	0.02251
25	1.52395	0.02278
25	1.50441	0.0366
25	1.48487	0.00146
25	1.46533	0.0207
25	1.44579	0.01526
25	1.42625	0.01444
25	1.40671	0.03453
25	1.38717	0.04869
25	1.36763	0.01841
25	1.34809	0.03868
25	1.32856	0.02429
25	1.30902	0.02066
25	1.28948	0.04891
25	1.26994	0.05507
25	1.2504	0.04374
25	1.23086	0.03508
25	1.21132	0.05876
25	1.19178	0.05733
25	1.17224	0.05789
25	1.1527	0.06847
25	1.13316	0.07144
25	1.11362	0.07087
25	1.09408	0.07905
25	1.07455	0.06896
25	1.05501	0.06963
25	1.03547	0.07758
25	1.01593	0.08224
25	0.99639	0.07035
25	0.97685	0.05657
25	0.95731	0.04727
25	0.93777	0.06606
25	0.91823	0.06823
25	0.89869	0.05007
25	0.87915	0.05055
25	0.85961	0.04227
25	0.84007	0.05938
25	0.82053	0.06546
25	0.801	0.05764
25	0.78146	0.04551
25	0.76192	0.05354
25	0.74238	0.06007
25	0.72284	0.07408
25	0.7033	0.08527
25	0.68376	0.08131
25	0.66422	0.06318
25	0.64468	0.06064
25	0.62514	0.09797
25	0.6056	0.07001
25	0.58606	0.05515
25	0.56652	0.06691
25	0.54698	0.05843
25	0.52745	0.05264
25	0.50791	0.07244
25	0.48837	0.04139
25	0.46883	0.02637
25	0.44929	0.05065
25	0.42975	0.03941
25	0.41021	0.04593
25	0.39067	0.03816
25	0.37113	0.04012
25	0.35159	0.04598
25	0.33205	0.03543
25	0.31251	0.03487
25	0.29297	0.03612
25	0.27343	0.02813
25	0.2539	0.02364
25	0.23436	0.02146
25	0.21482	0.02237
25	0.19528	0.01434
25	0.17574	0.01896
25	0.1562	0.00976
25	0.13666	0.01613
25	0.11712	0.00701
25	0.09758	0.000221654
25	0.07804	0.00177
25	0.0585	0.00121
30	2.98939	0
30	2.96985	0
30	2.95032	0
30	2.93078	0
30	2.91124	0
30	2.8917	0
30	2.87216	0
30	2.85262	0
30	2.83308	0
30	2.81354	0
30	2.794	0
30	2.77446	0
30	2.75492	0
30	2.73538	0
30	2.71584	0
30	2.6963	0
30	2.67677	0
30	2.65723	0
30	2.63769	0
30	2.61815	0
30	2.59861	0
30	2.57907	0
30	2.55953	0
30	2.53999	0
30	2.52045	0
30	2.50091	0
30	2.48137	0
30	2.46183	0
30	2.44229	0
30	2.42275	0
30	2.40322	0
30	2.38368	0
30	2.36414	0
30	2.3446	0
30	2.32506	0
30	2.30552	0
30	2.28598	0
30	2.26644	0.00811
30	2.2469	0.000851025
30	2.22736	0
30	2.20782	0
30	2.18828	0
30	2.16874	0
30	2.14921	0
30	2.12967	0
30	2.11013	0
30	2.09059	0
30	2.07105	0.00834
30	2.05151	0.000225486
30	2.03197	1.91718e-05
30	2.01243	0.000150067
30	1.99289	0.0169
30	1.97335	0.01704
30	1.95381	0.01806
30	1.93427	0.04915
30	1.91473	0.04928
30	1.89519	0.03406
30	1.87566	0.06189
30	1.85612	0.11872
30	1.83658	0.08419
30	1.81704	0.13724
30	1.7975	0.0924
30	1.77796	0.05688
30	1.75842	0.0785
30	1.73888	0.04112
30	1.71934	0.0929
30	1.6998	0.06269
30	1.68026	0.04548
30	1.66072	0.03893
30	1.64118	0.05327
30	1.62164	0.01674
30	1.60211	0.06003
30	1.58257	0.02939
30	1.56303	0.02259
30	1.54349	0.02894
30	1.52395	0.01487
30	1.50441	0.02133
30	1.48487	0.02173
30	1.46533	0.02791
30	1.44579	0.02194
30	1.42625	0.01464
30	1.40671	0.02061
30	1.38717	0.02087
30	1.36763	0.03833
30	1.34809	0.02944
30	1.32856	0.03868
30	1.30902	0.05645
30	1.28948	0.03335
30	1.26994	0.0319
30	1.2504	0.01752
30	1.23086	0.04716
30	1.21132	0.06856
30	1.19178	0.05252
30	1.17224	0.04502
30	1.1527	0.04455
30	1.13316	0.0795
30	1.11362	0.08939
30	1.09408	0.10788
30	1.07455	0.08322
30	1.05501	0.09244
30	1.03547	0.09618
30	1.01593	0.08111
30	0.99639	0.08847
30	0.97685	0.09864
30	0.95731	0.09169
30	0.93777	0.08446
30	0.91823	0.06571
30	0.89869	0.0493
30	0.87915	0.07077
30	0.85961	0.08374
30	0.84007	0.07956
30	0.82053	0.09338
30	0.801	0.08843
30	0.78146	0.08618
30	0.76192	0.07581
30	0.74238	0.05993
30	0.72284	0.06392
30	0.7033	0.08503
30	0.68376	0.08713
30	0.66422	0.03403
30	0.64468	0.08195
30	0.62514	0.0509
30	0.6056	0.06338
30	0.58606	0.04041
30	0.56652	0.0641
30	0.54698	0.03714
30	0.52745	0.04112
30	0.50791	0.04802
30	0.48837	0.04854
30	0.46883	0.02912
30	0.44929	0.03463
30	0.42975	0.03787
30	0.41021	0.01728
30	0.39067	0.01416
30	0.37113	0.03466
30	0.35159	0.03688
30	0.33205	0.02823
30	0.31251	0.03235
30	0.29297	0.03623
30	0.27343	0.02824
30	0.2539	0.02509
30	0.23436	0.02699
30	0.21482	0.01557
30	0.19528	0.01139
30	0.17574	0.01817
30	0.1562	0.01383
30	0.13666	0.01216
30	0.11712	0.00738
30	0.09758	0.0038
30	0.07804	0.00483
30	0.0585	0.00285
35	2.98939	0
35	2.96985	0
35	2.95032	0
35	2.93078	0
35	2.91124	0
35	2.8917	0
35	2.87216	0
35	2.85262	0
35	2.83308	0
35	2.81354	0
35	2.794	0
35	2.77446	0
35	2.75492	0
35	2.73538	0
35	2.71584	0
35	2.6963	0
35	2.67677	0
35	2.65723	0
35	2.63769	0
35	2.61815	0
35	2.59861	0
35	2.57907	0
35	2.55953	0
35	2.53999	0
35	2.52045	0
35	2.50091	0
35	2.48137	0
35	2.46183	0
35	2.44229	0
35	2.42275	0
35	2.40322	0
35	2.38368	0
35	2.36414	0
35	2.3446	0
35	2.32506	0
35	2.30552	0
35	2.28598	0
35	2.26644	0
35	2.2469	0
35	2.22736	0
35	2.20782	0
35	2.18828	0
35	2.16874	0
35	2.14921	0
35	2.12967	0
35	2.11013	0
35	2.09059	0
35	2.07105	-0.00732
35	2.05151	-0.000197845
35	2.03197	0
35	2.01243	6.57227e-05
35	1.99289	0.0074
35	1.97335	0.01486
35	1.95381	0.00845
35	1.93427	0.0437
35	1.91473	0.06582
35	1.89519	0.09439
35	1.87566	0.06639
35	1.85612	0.06424
35	1.83658	0.0808
35	1.81704	0.12786
35	1.7975	0.09788
35	1.77796	0.11843
35	1.75842	0.11002
35	1.73888	0.05426
35	1.71934	0.05583
35	1.6998	0.08284
35	1.68026	0.0726
35	1.66072	0.04817
35	1.64118	0.08041
35	1.62164	0.03305
35	1.60211	0.0334
35	1.58257	0.03258
35	1.56303	0.03895
35	1.54349	0.01289
35	1.52395	0.0385
35	1.50441	0.01929
35	1.48487	0.000741496
35	1.46533	0.03518
35	1.44579	0.02011
35	1.42625	0.01846
35	1.40671	0.013
35	1.38717	0.01763
35	1.36763	0.02312
35	1.34809	0.01375
35	1.32856	0.02696
35	1.30902	0.04361
35	1.28948	0.0567
35	1.26994	0.07693
35	1.2504	0.05372
35	1.23086	0.0668
35	1.21132	0.07018
35	1.19178	0.08088
35	1.17224	0.05188
35	1.1527	0.03905
35	1.13316	0.07746
35	1.11362	0.07791
35	1.09408	0.07062
35	1.07455	0.07954
35	1.05501	0.0839
35	1.03547	0.06752
35	1.01593	0.06258
35	0.99639	0.07185
35	0.97685	0.06804
35	0.95731	0.0526
35	0.93777	0.06109
35	0.91823	0.06471
35	0.89869	0.04237
35	0.87915	0.04158
35	0.85961	0.05225
35	0.84007	0.06033
35	0.82053	0.06631
35	0.801	0.05586
35	0.78146	0.07029
35	0.76192	0.07435
35	0.74238	0.06712
35	0.72284	0.05777
35	0.7033	0.06127
35	0.68376	0.05141
35	0.66422	0.085
35	0.64468	0.06139
35	0.62514	0.0599
35	0.6056	0.05577
35	0.58606	0.08811
35	0.56652	0.07743
35	0.54698	0.04102
35	0.52745	0.05635
35	0.50791	0.05468
35	0.48837	0.0388
35	0.46883	0.03473
35	0.44929	0.04907
35	0.42975	0.04848
35	0.41021	0.04983
35	0.39067	0.04075
35	0.37113	0.03039
35	0.35159	0.03219
35	0.33205	0.03655
35	0.31251	0.0326
35	0.29297	0.02238
35	0.27343	0.01478
35	0.2539	0.01577
35	0.23436	0.01875
35	0.21482	0.01497
35	0.19528	0.0119
35	0.17574	0.01442
35	0.1562	0.01672
35	0.13666	0.00989
35	0.11712	0.00482
35	0.09758	0.01025
35	0.07804	0.00133
35	0.0585	4.38065e-05
40	2.98939	0
40	2.96985	0.00072416
40	2.95032	0.00732
40	2.93078	0
40	2.91124	0
40	2.8917	0
40	2.87216	0
40	2.85262	0
40	2.83308	0
40	2.81354	0
40	2.794	0
40	2.77446	0
40	2.75492	0
40	2.73538	0
40	2.71584	0
40	2.6963	0
40	2.67677	0
40	2.65723	-0.00367
40	2.63769	-0.00428
40	2.61815	0
40	2.59861	0
40	2.57907	0
40	2.55953	-0.00519
40	2.53999	-0.00263
40	2.52045	0
40	2.50091	0
40	2.48137	0
40	2.46183	0
40	2.44229	0
40	2.42275	0
40	2.40322	0
40	2.38368	0
40	2.36414	0
40	2.3446	0
40	2.32506	0
40	2.30552	0
40	2.28598	0
40	2.26644	0.00665
40	2.2469	0.000697207
40	2.22736	0
40	2.20782	0
40	2.18828	0
40	2.16874	0
40	2.14921	0
40	2.12967	0
40	2.11013	0
40	2.09059	0
40	2.07105	0
40	2.05151	0.00698
40	2.03197	0
40	2.01243	6.14207e-05
40	1.99289	0.00692
40	1.97335	0.007
40	1.95381	0.01424
40	1.93427	0.02153
40	1.91473	0.06819
40	1.89519	0.09534
40	1.87566	0.08423
40	1.85612	0.11283
40	1.83658	0.12595
40	1.81704	0.11345
40	1.7975	0.09567
40	1.77796	0.078
40	1.75842	0.07267
40	1.73888	0.0746
40	1.71934	0.04524
40	1.6998	0.05774
40	1.68026	0.0435
40	1.66072	0.03808
40	1.64118	0.04441
40	1.62164	0.0375
40	1.60211	0.04968
40	1.58257	0.04218
40	1.56303	0.03646
40	1.54349	0.01773
40	1.52395	0.000155663
40	1.50441	0.03432
40	1.48487	0.00139
40	1.46533	0.02734
40	1.44579	0.02934
40	1.42625	0.01817
40	1.40671	0.02789
40	1.38717	0.01826
40	1.36763	0.0265
40	1.34809	0.02818
40	1.32856	0.01841
40	1.30902	0.02984
40	1.28948	0.03306
40	1.26994	0.03272
40	1.2504	0.02804
40	1.23086	0.03449
40	1.21132	0.03748
40	1.19178	0.04889
40	1.17224	0.06404
40	1.1527	0.07507
40	1.13316	0.07009
40	1.11362	0.08414
40	1.09408	0.08104
40	1.07455	0.06467
40	1.05501	0.0682
40	1.03547	0.05819
40	1.01593	0.07324
40	0.99639	0.08219
40	0.97685	0.07842
40	0.95731	0.12056
40	0.93777	0.11881
40	0.91823	0.07357
40	0.89869	0.06229
40	0.87915	0.0742
40	0.85961	0.08648
40	0.84007	0.05984
40	0.82053	0.0519
40	0.801	0.04529
40	0.78146	0.06268
40	0.76192	0.0838
40	0.74238	0.064
40	0.72284	0.0727
40	0.7033	0.07107
40	0.68376	0.06597
40	0.66422	0.06177
40	0.64468	0.05682
40	0.62514	0.04889
40	0.6056	0.05569
40	0.58606	0.0473
40	0.56652	0.06328
40	0.54698	0.04078
40	0.52745	0.0409
40	0.50791	0.0744
40	0.48837	0.05258
40	0.46883	0.05787
40	0.44929	0.04635
40	0.42975	0.0425
40	0.41021	0.02627
40	0.39067	0.03461
40	0.37113	0.03635
40	0.35159	0.04041
40	0.33205	0.03626
40	0.31251	0.02906
40	0.29297	0.03447
40	0.27343	0.02586
40	0.2539	0.0171
40	0.23436	0.0259
40	0.21482	0.02123
40	0.19528	0.01532
40	0.17574	0.00844
40	0.1562	0.01303
40	0.13666	0.00606
40	0.11712	0.00711
40	0.09758	0
40	0.07804	9.6242e-05
40	0.0585	0.00102
45	2.98937	0
45	2.96983	0
45	2.95029	0
45	2.93075	0
45	2.91121	0
45	2.89167	0
45	2.87213	0
45	2.85259	0
45	2.83305	-0.000992248
45	2.81352	-0.00341
45	2.79398	0
45	2.77444	0
45	2.7549	0
45	2.73536	0
45	2.71582	-0.00165
45	2.69628	-0.00437
45	2.67674	-0.00259
45	2.6572	-3.50225e-06
45	2.63766	-0.00217
45	2.61812	-0.00206
45	2.59859	0
45	2.57905	0
45	2.55951	0.00277
45	2.53997	0.00141
45	2.52043	0
45	2.50089	0
45	2.48135	-0.00322
45	2.46181	-0.000876311
45	2.44227	0.00661
45	2.42273	0.00146
45	2.40319	0
45	2.38366	0
45	2.36412	0
45	2.34458	0
45	2.32504	0
45	2.3055	0
45	2.28596	0
45	2.26642	0
45	2.24688	0
45	2.22734	-0.00382
45	2.2078	-0.000201912
45	2.18826	0
45	2.16872	0
45	2.14919	-5.90538e-06
45	2.12965	-1.66281e-07
45	2.11011	0
45	2.09057	0
45	2.07103	0.00364
45	2.05149	0.00383
45	2.03195	0.00387
45	2.01241	0.00727
45	1.99287	0.00368
45	1.97333	0.02236
45	1.95379	0.02709
45	1.93426	0.05313
45	1.91472	0.03763
45	1.89518	0.10917
45	1.87564	0.10076
45	1.8561	0.12638
45	1.83656	0.11931
45	1.81702	0.08586
45	1.79748	0.07785
45	1.77794	0.05637
45	1.7584	0.0694
45	1.73886	0.05028
45	1.71933	0.04129
45	1.69979	0.04745
45	1.68025	0.02369
45	1.66071	0.03376
45	1.64117	0.03365
45	1.62163	0.02003
45	1.60209	0.02689
45	1.58255	0.03158
45	1.56301	0.0066
45	1.54347	0.00957
45	1.52393	0.01922
45	1.5044	0.01573
45	1.48486	0.01583
45	1.46532	0.0213
45	1.44578	0.01607
45	1.42624	0.02378
45	1.4067	0.0248
45	1.38716	0.01071
45	1.36762	0.01156
45	1.34808	0.02762
45	1.32854	0.03216
45	1.309	0.04647
45	1.28947	0.03336
45	1.26993	0.03607
45	1.25039	0.05068
45	1.23085	0.04522
45	1.21131	0.0407
45	1.19177	0.03981
45	1.17223	0.05559
45	1.15269	0.0631
45	1.13315	0.06329
45	1.11361	0.05521
45	1.09407	0.04411
45	1.07454	0.05196
45	1.055	0.06254
45	1.03546	0.06191
45	1.01592	0.06043
45	0.99638	0.06085
45	0.97684	0.06353
45	0.9573	0.05367
45	0.93776	0.05732
45	0.91822	0.06758
45	0.89868	0.06287
45	0.87914	0.06472
45	0.85961	0.06671
45	0.84007	0.06865
45	0.82053	0.06713
45	0.80099	0.07409
45	0.78145	0.07474
45	0.76191	0.0593
45	0.74237	0.06224
45	0.72283	0.06022
45	0.70329	0.06672
45	0.68375	0.05686
45	0.66421	0.04683
45	0.64468	0.05671
45	0.62514	0.0477
45	0.6056	0.03967
45	0.58606	0.04058
45	0.56652	0.04911
45	0.54698	0.0438
45	0.52744	0.03902
45	0.5079	0.04845
45	0.48836	0.0438
45	0.46882	0.0308
45	0.44928	0.02589
45	0.42975	0.02714
45	0.41021	0.02645
45	0.39067	0.02725
45	0.37113	0.03514
45	0.35159	0.02891
45	0.33205	0.02118
45	0.31251	0.02401
45	0.29297	0.02292
45	0.27343	0.02026
45	0.25389	0.02077
45	0.23435	0.01584
45	0.21482	0.01134
45	0.19528	0.01268
45	0.17574	0.01275
45	0.1562	0.0113
45	0.13666	0.00821
45	0.11712	0.00671
45	0.09758	0.00448
45	0.07804	0.00145
45	0.0585	0.000606036
50	2.98937	0
50	2.96983	0
50	2.95029	0
50	2.93075	0
50	2.91121	0
50	2.89167	0
50	2.87213	0
50	2.85259	0
50	2.83305	0
50	2.81352	0
50	2.79398	0
50	2.77444	0
50	2.7549	0
50	2.73536	0
50	2.71582	0
50	2.69628	0
50	2.67674	0
50	2.6572	0
50	2.63766	0
50	2.61812	0
50	2.59859	0
50	2.57905	0
50	2.55951	0
50	2.53997	0
50	2.52043	0
50	2.50089	0
50	2.48135	0
50	2.46181	0
50	2.44227	0
50	2.42273	0
50	2.40319	0
50	2.38366	0
50	2.36412	0
50	2.34458	0
50	2.32504	0
50	2.3055	0
50	2.28596	0
50	2.26642	0
50	2.24688	0
50	2.22734	0
50	2.2078	0
50	2.18826	0
50	2.16872	0
50	2.14919	0
50	2.12965	0
50	2.11011	0.00323
50	2.09057	0.000120276
50	2.07103	0
50	2.05149	0
50	2.03195	6.13016e-06
50	2.01241	0.00651
50	1.99287	0.00982
50	1.97333	0.0265
50	1.95379	0.0436
50	1.93426	0.05391
50	1.91472	0.05499
50	1.89518	0.08144
50	1.87564	0.10255
50	1.8561	0.12749
50	1.83656	0.11775
50	1.81702	0.07698
50	1.79748	0.0848
50	1.77794	0.0731
50	1.7584	0.05457
50	1.73886	0.08354
50	1.71933	0.07446
50	1.69979	0.03697
50	1.68025	0.04075
50	1.66071	0.02441
50	1.64117	0.04221
50	1.62163	0.03757
50	1.60209	0.02637
50	1.58255	0.01971
50	1.56301	0.00883
50	1.54347	0.01688
50	1.52393	0.01709
50	1.5044	0.00583
50	1.48486	0.02182
50	1.46532	0.01418
50	1.44578	0.01386
50	1.42624	0.02105
50	1.4067	0.03442
50	1.38716	0.02777
50	1.36762	0.02874
50	1.34808	0.02705
50	1.32854	0.0374
50	1.309	0.03665
50	1.28947	0.05339
50	1.26993	0.0384
50	1.25039	0.04296
50	1.23085	0.05085
50	1.21131	0.07011
50	1.19177	0.05532
50	1.17223	0.05093
50	1.15269	0.07817
50	1.13315	0.07587
50	1.11361	0.07687
50	1.09407	0.07436
50	1.07454	0.05499
50	1.055	0.07447
50	1.03546	0.07865
50	1.01592	0.07704
50	0.99638	0.08848
50	0.97684	0.08233
50	0.9573	0.06999
50	0.93776	0.07396
50	0.91822	0.07609
50	0.89868	0.06737
50	0.87914	0.06957
50	0.85961	0.08064
50	0.84007	0.0727
50	0.82053	0.06579
50	0.80099	0.07366
50	0.78145	0.05508
50	0.76191	0.05316
50	0.74237	0.07094
50	0.72283	0.07415
50	0.70329	0.07166
50	0.68375	0.0693
50	0.66421	0.06128
50	0.64468	0.04875
50	0.62514	0.04668
50	0.6056	0.06137
50	0.58606	0.04493
50	0.56652	0.05515
50	0.54698	0.04281
50	0.52744	0.05231
50	0.5079	0.04726
50	0.48836	0.03652
50	0.46882	0.04205
50	0.44928	0.04247
50	0.42975	0.03284
50	0.41021	0.03549
50	0.39067	0.0361
50	0.37113	0.0301
50	0.35159	0.02812
50	0.33205	0.02022
50	0.31251	0.02188
50	0.29297	0.02715
50	0.27343	0.02189
50	0.25389	0.01864
50	0.23435	0.01916
50	0.21482	0.02246
50	0.19528	0.01361
50	0.17574	0.00752
50	0.1562	0.00631
50	0.13666	0.0041
50	0.11712	0.00665
50	0.09758	0.00405
50	0.07804	0.00195
50	0.0585	0.00219
55	2.98937	0
55	2.96983	0
55	2.95029	0
55	2.93075	0
55	2.91121	0
55	2.89167	0
55	2.87213	0
55	2.85259	0
55	2.83305	0
55	2.81352	0
55	2.79398	0
55	2.77444	0
55	2.7549	0
55	2.73536	0
55	2.71582	0
55	2.69628	0
55	2.67674	0
55	2.6572	0
55	2.63766	0
55	2.61812	0
55	2.59859	0
55	2.57905	0
55	2.55951	0
55	2.53997	0
55	2.52043	0
55	2.50089	0
55	2.48135	0
55	2.46181	0
55	2.44227	0
55	2.42273	0
55	2.40319	0
55	2.38366	0
55	2.36412	0
55	2.34458	0
55	2.32504	0
55	2.3055	0
55	2.28596	0
55	2.26642	0
55	2.24688	0
55	2.22734	0
55	2.2078	0
55	2.18826	0
55	2.16872	0
55	2.14919	0
55	2.12965	0
55	2.11011	0
55	2.09057	0
55	2.07103	0
55	2.05149	0.00586
55	2.03195	2.7134e-06
55	2.01241	0.00295
55	1.99287	0.01162
55	1.97333	0.02066
55	1.95379	0.04797
55	1.93426	0.07103
55	1.91472	0.09411
55	1.89518	0.10956
55	1.87564	0.12758
55	1.8561	0.18232
55	1.83656	0.1227
55	1.81702	0.11151
55	1.79748	0.08388
55	1.77794	0.08324
55	1.7584	0.10361
55	1.73886	0.07167
55	1.71933	0.06658
55	1.69979	0.04602
55	1.68025	0.03985
55	1.66071	0.05257
55	1.64117	0.0352
55	1.62163	0.04294
55	1.60209	0.0132
55	1.58255	0.01527
55	1.56301	0.01538
55	1.54347	0.01247
55	1.52393	0.00764
55	1.5044	0.01942
55	1.48486	0.01274
55	1.46532	0.03057
55	1.44578	0.02286
55	1.42624	0.01509
55	1.4067	0.02347
55	1.38716	0.01537
55	1.36762	0.01816
55	1.34808	0.04543
55	1.32854	0.04511
55	1.309	0.04173
55	1.28947	0.03418
55	1.26993	0.04481
55	1.25039	0.04921
55	1.23085	0.04905
55	1.21131	0.0478
55	1.19177	0.06495
55	1.17223	0.07072
55	1.15269	0.05594
55	1.13315	0.07267
55	1.11361	0.07866
55	1.09407	0.06953
55	1.07454	0.06878
55	1.055	0.0739
55	1.03546	0.07204
55	1.01592	0.07212
55	0.99638	0.07269
55	0.97684	0.07281
55	0.9573	0.06896
55	0.93776	0.06484
55	0.91822	0.07778
55	0.89868	0.08265
55	0.87914	0.06746
55	0.85961	0.06771
55	0.84007	0.07374
55	0.82053	0.06846
55	0.80099	0.07316
55	0.78145	0.09119
55	0.76191	0.06545
55	0.74237	0.07495
55	0.72283	0.06969
55	0.70329	0.08209
55	0.68375	0.07147
55	0.66421	0.06592
55	0.64468	0.06977
55	0.62514	0.05554
55	0.6056	0.06694
55	0.58606	0.0506
55	0.56652	0.05106
55	0.54698	0.05021
55	0.52744	0.04286
55	0.5079	0.04587
55	0.48836	0.05155
55	0.46882	0.04128
55	0.44928	0.03933
55	0.42975	0.03725
55	0.41021	0.03579
55	0.39067	0.0396
55	0.37113	0.0376
55	0.35159	0.03418
55	0.33205	0.02534
55	0.31251	0.01673
55	0.29297	0.01755
55	0.27343	0.0211
55	0.25389	0.01858
55	0.23435	0.01702
55	0.21482	0.02081
55	0.19528	0.01449
55	0.17574	0.0151
55	0.1562	0.00933
55	0.13666	0.00779
55	0.11712	0.00516
55	0.09758	0.00231
55	0.07804	0.000592751
55	0.0585	0.000499803
60	2.98937	0
60	2.96983	0
60	2.95029	0
60	2.93075	0
60	2.91121	0
60	2.89167	0
60	2.87213	0
60	2.85259	0
60	2.83305	0
60	2.81352	0
60	2.79398	0
60	2.77444	0
60	2.7549	0
60	2.73536	0
60	2.71582	0
60	2.69628	0
60	2.67674	0
60	2.6572	0
60	2.63766	0
60	2.61812	0
60	2.59859	0
60	2.57905	0
60	2.55951	0
60	2.53997	0
60	2.52043	0
60	2.50089	0
60	2.48135	0
60	2.46181	0
60	2.44227	0
60	2.42273	0
60	2.40319	0
60	2.38366	0
60	2.36412	0
60	2.34458	0
60	2.32504	0
60	2.3055	0
60	2.28596	0
60	2.26642	0
60	2.24688	0
60	2.22734	0
60	2.2078	0
60	2.18826	0
60	2.16872	0
60	2.14919	0
60	2.12965	0
60	2.11011	0
60	2.09057	0
60	2.07103	0.00246
60	2.05149	0.00257
60	2.03195	0.00519
60	2.01241	0.00511
60	1.99287	0.02731
60	1.97333	0.03262
60	1.95379	0.03579
60	1.93426	0.04969
60	1.91472	0.09987
60	1.89518	0.1087
60	1.87564	0.13482
60	1.8561	0.14921
60	1.83656	0.10743
60	1.81702	0.10335
60	1.79748	0.12963
60	1.77794	0.08776
60	1.7584	0.06202
60	1.73886	0.07027
60	1.71933	0.06443
60	1.69979	0.06416
60	1.68025	0.0375
60	1.66071	0.02073
60	1.64117	0.0325
60	1.62163	0.04175
60	1.60209	0.03079
60	1.58255	0.0133
60	1.56301	0.0221
60	1.54347	0.02767
60	1.52393	0.00453
60	1.5044	0.01449
60	1.48486	0.00878
60	1.46532	0.02212
60	1.44578	0.02316
60	1.42624	0.01891
60	1.4067	0.02065
60	1.38716	0.01681
60	1.36762	0.01605
60	1.34808	0.04236
60	1.32854	0.03076
60	1.309	0.04521
60	1.28947	0.03833
60	1.26993	0.03841
60	1.25039	0.04311
60	1.23085	0.04383
60	1.21131	0.04423
60	1.19177	0.04957
60	1.17223	0.06748
60	1.15269	0.07164
60	1.13315	0.08082
60	1.11361	0.07563
60	1.09407	0.07114
60	1.07454	0.06722
60	1.055	0.06853
60	1.03546	0.06582
60	1.01592	0.06213
60	0.99638	0.07484
60	0.97684	0.07887
60	0.9573	0.08032
60	0.93776	0.08292
60	0.91822	0.08192
60	0.89868	0.07725
60	0.87914	0.07817
60	0.85961	0.08355
60	0.84007	0.06225
60	0.82053	0.06185
60	0.80099	0.07109
60	0.78145	0.06471
60	0.76191	0.07192
60	0.74237	0.06971
60	0.72283	0.04972
60	0.70329	0.06302
60	0.68375	0.05966
60	0.66421	0.04481
60	0.64468	0.04612
60	0.62514	0.05553
60	0.6056	0.06519
60	0.58606	0.04356
60	0.56652	0.04129
60	0.54698	0.04967
60	0.52744	0.04842
60	0.5079	0.04008
60	0.48836	0.03325
60	0.46882	0.03055
60	0.44928	0.03475
60	0.42975	0.03565
60	0.41021	0.02541
60	0.39067	0.03032
60	0.37113	0.02782
60	0.35159	0.02447
60	0.33205	0.02134
60	0.31251	0.01767
60	0.29297	0.0214
60	0.27343	0.02273
60	0.25389	0.01928
60	0.23435	0.01866
60	0.21482	0.01531
60	0.19528	0.00967
60	0.17574	0.00704
60	0.1562	0.00579
60	0.13666	0.00375
60	0.11712	0.00078508
60	0.09758	0.00147
60	0.07804	3.63385e-05
60	0.0585	0.000418896
65	2.98937	0
65	2.96983	0
65	2.95029	0
65	2.93075	0
65	2.91121	0
65	2.89167	0
65	2.87213	0
65	2.85259	0
65	2.83305	0
65	2.81352	0
65	2.79398	0
65	2.77444	0
65	2.7549	0
65	2.73536	0
65	2.71582	0
65	2.69628	0
65	2.67674	0
65	2.6572	0
65	2.63766	0
65	2.61812	0
65	2.59859	0
65	2.57905	0
65	2.55951	0
65	2.53997	0
65	2.52043	0
65	2.50089	0
65	2.48135	0
65	2.46181	0
65	2.44227	0
65	2.42273	0
65	2.40319	0
65	2.38366	0
65	2.36412	0
65	2.34458	0
65	2.32504	0
65	2.3055	0
[truncated: 417 more rows]

## Sheet: Fig_3C
ϑf / °	Ef / eV	H atom flux
0	0.02	0.000444591
0	0.06	0.00311
0	0.1	0.00267
0	0.14	0.00311
0	0.18	0.00489
0	0.22	0.00756
0	0.26	0.00711
0	0.3	0.00622
0	0.34	0.01423
0	0.38	0.01067
0	0.42	0.01111
0	0.46	0.01956
0	0.5	0.01689
0	0.54	0.02801
0	0.58	0.02756
0	0.62	0.02845
0	0.66	0.03201
0	0.7	0.03423
0	0.74	0.04313
0	0.78	0.03912
0	0.82	0.06046
0	0.86	0.07914
0	0.9	0.08358
0	0.94	0.08403
0	0.98	0.06269
0	1.02	0.02267
0	1.06	0.00711
0	1.1	0.000444591
5	0.02	0.000889182
5	0.06	0.00133
5	0.1	0.00267
5	0.14	0.00311
5	0.18	0.00667
5	0.22	0.00489
5	0.26	0.00845
5	0.3	0.00934
5	0.34	0.01067
5	0.38	0.00711
5	0.42	0.01867
5	0.46	0.01512
5	0.5	0.01645
5	0.54	0.02356
5	0.58	0.02756
5	0.62	0.03423
5	0.66	0.03646
5	0.7	0.04001
5	0.74	0.05113
5	0.78	0.05468
5	0.82	0.06491
5	0.86	0.08847
5	0.9	0.09203
5	0.94	0.08581
5	0.98	0.06135
5	1.02	0.02712
5	1.06	0.00445
5	1.1	0.00133
10	0.02	0.000444591
10	0.06	0.000444591
10	0.1	0.004
10	0.14	0.00534
10	0.18	0.00489
10	0.22	0.00445
10	0.26	0.00934
10	0.3	0.008
10	0.34	0.01067
10	0.38	0.01245
10	0.42	0.01778
10	0.46	0.01156
10	0.5	0.01601
10	0.54	0.02178
10	0.58	0.01601
10	0.62	0.03112
10	0.66	0.03157
10	0.7	0.04135
10	0.74	0.04535
10	0.78	0.04401
10	0.82	0.06669
10	0.86	0.07603
10	0.9	0.08714
10	0.94	0.10626
10	0.98	0.08358
10	1.02	0.03068
10	1.06	0.00667
10	1.1	0.00133
15	0.02	0
15	0.06	0
15	0.1	0.00356
15	0.14	0.00311
15	0.18	0.00445
15	0.22	0.00534
15	0.26	0.00711
15	0.3	0.01023
15	0.34	0.01156
15	0.38	0.01023
15	0.42	0.01423
15	0.46	0.01289
15	0.5	0.01734
15	0.54	0.0249
15	0.58	0.02445
15	0.62	0.02001
15	0.66	0.02845
15	0.7	0.03823
15	0.74	0.04579
15	0.78	0.04446
15	0.82	0.06269
15	0.86	0.07647
15	0.9	0.09203
15	0.94	0.09603
15	0.98	0.08136
15	1.02	0.03201
15	1.06	0.00711
15	1.1	0.000889182
20	0.02	0
20	0.06	0.000889182
20	0.1	0.00133
20	0.14	0.00356
20	0.18	0.004
20	0.22	0.00445
20	0.26	0.00667
20	0.3	0.012
20	0.34	0.01156
20	0.38	0.00889
20	0.42	0.00978
20	0.46	0.01556
20	0.5	0.01645
20	0.54	0.01512
20	0.58	0.02178
20	0.62	0.01823
20	0.66	0.0249
20	0.7	0.03468
20	0.74	0.04001
20	0.78	0.04757
20	0.82	0.06002
20	0.86	0.06847
20	0.9	0.10003
20	0.94	0.11604
20	0.98	0.09514
20	1.02	0.03912
20	1.06	0.00978
20	1.1	0.00133
25	0.02	0.000444591
25	0.06	0.000444591
25	0.1	0.00222
25	0.14	0.00311
25	0.18	0.00622
25	0.22	0.00445
25	0.26	0.00622
25	0.3	0.00667
25	0.34	0.00889
25	0.38	0.00889
25	0.42	0.00711
25	0.46	0.01156
25	0.5	0.01378
25	0.54	0.012
25	0.58	0.01867
25	0.62	0.02756
25	0.66	0.02401
25	0.7	0.02623
25	0.74	0.03423
25	0.78	0.05024
25	0.82	0.05113
25	0.86	0.07869
25	0.9	0.11337
25	0.94	0.15072
25	0.98	0.13382
25	1.02	0.05691
25	1.06	0.00978
25	1.1	0.00178
30	0.02	0
30	0.06	0.000889182
30	0.1	0.00222
30	0.14	0.00267
30	0.18	0.00178
30	0.22	0.00222
30	0.26	0.00489
30	0.3	0.00622
30	0.34	0.00534
30	0.38	0.00934
30	0.42	0.01067
30	0.46	0.01423
30	0.5	0.01111
30	0.54	0.01467
30	0.58	0.01867
30	0.62	0.01956
30	0.66	0.02712
30	0.7	0.02845
30	0.74	0.03468
30	0.78	0.04624
30	0.82	0.05824
30	0.86	0.07158
30	0.9	0.12449
30	0.94	0.18895
30	0.98	0.18273
30	1.02	0.06713
30	1.06	0.00934
30	1.1	0.000889182
35	0.02	0
35	0.06	0.000444591
35	0.1	0.000444591
35	0.14	0.00222
35	0.18	0.00311
35	0.22	0.004
35	0.26	0.00489
35	0.3	0.00534
35	0.34	0.00534
35	0.38	0.00667
35	0.42	0.01289
35	0.46	0.012
35	0.5	0.01334
35	0.54	0.012
35	0.58	0.01823
35	0.62	0.01689
35	0.66	0.02712
35	0.7	0.0249
35	0.74	0.0329
35	0.78	0.05157
35	0.82	0.0698
35	0.86	0.07691
35	0.9	0.12582
35	0.94	0.20362
35	0.98	0.19251
35	1.02	0.07202
35	1.06	0.00622
35	1.1	0.00178
40	0.02	0
40	0.06	0.000444591
40	0.1	0.000444591
40	0.14	0.00489
40	0.18	0.00445
40	0.22	0.00356
40	0.26	0.004
40	0.3	0.004
40	0.34	0.00356
40	0.38	0.00445
40	0.42	0.00889
40	0.46	0.01156
40	0.5	0.00845
40	0.54	0.01334
40	0.58	0.01467
40	0.62	0.01956
40	0.66	0.01689
40	0.7	0.02979
40	0.74	0.03068
40	0.78	0.04046
40	0.82	0.05913
40	0.86	0.0907
40	0.9	0.13427
40	0.94	0.20407
40	0.98	0.19562
40	1.02	0.05869
40	1.06	0.00445
40	1.1	0
45	0.02	0.000889182
45	0.06	0.000444591
45	0.1	0.000889182
45	0.14	0.00133
45	0.18	0.00178
45	0.22	0.004
45	0.26	0.004
45	0.3	0.00356
45	0.34	0.00534
45	0.38	0.00622
45	0.42	0.00667
45	0.46	0.00711
45	0.5	0.01067
45	0.54	0.01245
45	0.58	0.01378
45	0.62	0.01601
45	0.66	0.01956
45	0.7	0.01556
45	0.74	0.03023
45	0.78	0.03646
45	0.82	0.05958
45	0.86	0.07825
45	0.9	0.14849
45	0.94	0.20318
45	0.98	0.16894
45	1.02	0.05202
45	1.06	0.00534
45	1.1	0
50	0.02	0
50	0.06	0.000444591
50	0.1	0.000444591
50	0.14	0.000444591
50	0.18	0.00133
50	0.22	0.00311
50	0.26	0.00356
50	0.3	0.00445
50	0.34	0.00445
50	0.38	0.00489
50	0.42	0.00534
50	0.46	0.00711
50	0.5	0.00889
50	0.54	0.00667
50	0.58	0.00978
50	0.62	0.01111
50	0.66	0.01111
50	0.7	0.01601
50	0.74	0.02001
50	0.78	0.02801
50	0.82	0.04579
50	0.86	0.06402
50	0.9	0.12715
50	0.94	0.22452
50	0.98	0.24942
50	1.02	0.08714
50	1.06	0.00711
50	1.1	0.00133
55	0.02	0.000444591
55	0.06	0.000444591
55	0.1	0.00222
55	0.14	0.00178
55	0.18	0.000444591
55	0.22	0.00178
55	0.26	0.00356
55	0.3	0.00356
55	0.34	0.00445
55	0.38	0.00356
55	0.42	0.00356
55	0.46	0.00534
55	0.5	0.00534
55	0.54	0.00578
55	0.58	0.00756
55	0.62	0.00845
55	0.66	0.01067
55	0.7	0.01067
55	0.74	0.01689
55	0.78	0.02756
55	0.82	0.03823
55	0.86	0.07869
55	0.9	0.14138
55	0.94	0.28365
55	0.98	0.36634
55	1.02	0.13293
55	1.06	0.01111
55	1.1	0.000889182
60	0.02	0.000444591
60	0.06	0.000444591
60	0.1	0
60	0.14	0.000889182
60	0.18	0.00133
60	0.22	0.00133
60	0.26	0.00133
60	0.3	0.00311
60	0.34	0.00311
60	0.38	0.00311
60	0.42	0.00222
60	0.46	0.00311
60	0.5	0.00311
60	0.54	0.00711
60	0.58	0.00445
60	0.62	0.00711
60	0.66	0.00711
60	0.7	0.01111
60	0.74	0.01467
60	0.78	0.02712
60	0.82	0.0449
60	0.86	0.0778
60	0.9	0.15961
60	0.94	0.23652
60	0.98	0.22585
60	1.02	0.09425
60	1.06	0.01156
60	1.1	0
65	0.02	0
65	0.06	0.000444591
65	0.1	0.000889182
65	0.14	0.000889182
65	0.18	0
65	0.22	0.000444591
65	0.26	0.000444591
65	0.3	0.00133
65	0.34	0.00133
65	0.38	0.00222
65	0.42	0.000889182
65	0.46	0.00267
65	0.5	0.00267
65	0.54	0.00311
65	0.58	0.00534
65	0.62	0.00311
65	0.66	0.00534
65	0.7	0.00756
65	0.74	0.00934
65	0.78	0.01067
65	0.82	0.03468
65	0.86	0.05113
65	0.9	0.11693
65	0.94	0.15472
65	0.98	0.19251
65	1.02	0.07603
65	1.06	0.00489
65	1.1	0.000444591
70	0.02	0
70	0.06	0
70	0.1	0.000444591
70	0.14	0.000444591
70	0.18	0.000889182
70	0.22	0
70	0.26	0.000889182
70	0.3	0.000444591
70	0.34	0.00133
70	0.38	0.000889182
70	0.42	0
70	0.46	0.00178
70	0.5	0.00222
70	0.54	0.00178
70	0.58	0.00222
70	0.62	0.00311
70	0.66	0.00311
70	0.7	0.00889
70	0.74	0.01111
70	0.78	0.00934
70	0.82	0.02178
70	0.86	0.03201
70	0.9	0.04668
70	0.94	0.04802
70	0.98	0.06847
70	1.02	0.03201
70	1.06	0.00178
70	1.1	0
75	0.02	0
75	0.06	0
75	0.1	0
75	0.14	0.000889182
75	0.18	0.000444591
75	0.22	0.000444591
75	0.26	0
75	0.3	0
75	0.34	0
75	0.38	0
75	0.42	0.000444591
75	0.46	0.000444591
75	0.5	0.000889182
75	0.54	0.00133
75	0.58	0.000444591
75	0.62	0.00178
75	0.66	0.00178
75	0.7	0.00222
75	0.74	0.00622
75	0.78	0.00978
75	0.82	0.01156
75	0.86	0.01467
75	0.9	0.01734
75	0.94	0.01912
75	0.98	0.0289
75	1.02	0.00845
75	1.06	0.00133
75	1.1	0

## Sheet: Fig_3D
ϑf / °	Ef / eV	H atom flux
0	0.03	0.00123
0	0.09	0.00123
0	0.15	0.00061554
0	0.21	0.00369
0	0.27	0.00369
0	0.33	0.00492
0	0.39	0.00616
0	0.45	0.008
0	0.51	0.01416
0	0.57	0.00554
0	0.63	0.00923
0	0.69	0.01662
0	0.75	0.01724
0	0.81	0.01662
0	0.87	0.0197
0	0.93	0.01416
0	0.99	0.01908
0	1.05	0.02401
0	1.11	0.02401
0	1.17	0.0277
0	1.23	0.03385
0	1.29	0.03262
0	1.35	0.04493
0	1.41	0.05047
0	1.47	0.0554
0	1.53	0.06032
0	1.59	0.06894
0	1.65	0.09233
0	1.71	0.08187
0	1.77	0.09172
0	1.83	0.10095
0	1.89	0.07079
0	1.95	0.02339
0	2.01	0.00369
0	2.07	0
5	0.03	0
5	0.09	0
5	0.15	0.00308
5	0.21	0.00739
5	0.27	0.00369
5	0.33	0.00431
5	0.39	0.00246
5	0.45	0.00616
5	0.51	0.00923
5	0.57	0.01108
5	0.63	0.008
5	0.69	0.01354
5	0.75	0.01293
5	0.81	0.01724
5	0.87	0.01724
5	0.93	0.02462
5	0.99	0.02031
5	1.05	0.01785
5	1.11	0.02893
5	1.17	0.02524
5	1.23	0.03755
5	1.29	0.04493
5	1.35	0.03632
5	1.41	0.04063
5	1.47	0.04924
5	1.53	0.05848
5	1.59	0.06032
5	1.65	0.07633
5	1.71	0.09787
5	1.77	0.08618
5	1.83	0.09418
5	1.89	0.07325
5	1.95	0.02277
5	2.01	0.00431
5	2.07	0
10	0.03	0
10	0.09	0.00185
10	0.15	0.00061554
10	0.21	0.00492
10	0.27	0.00554
10	0.33	0.00862
10	0.39	0.00616
10	0.45	0.01046
10	0.51	0.00862
10	0.57	0.0117
10	0.63	0.01231
10	0.69	0.01231
10	0.75	0.0117
10	0.81	0.01477
10	0.87	0.01908
10	0.93	0.01477
10	0.99	0.016
10	1.05	0.02524
10	1.11	0.0277
10	1.17	0.0277
10	1.23	0.02524
10	1.29	0.04063
10	1.35	0.03632
10	1.41	0.04309
10	1.47	0.04801
10	1.53	0.06279
10	1.59	0.06832
10	1.65	0.07756
10	1.71	0.08433
10	1.77	0.09541
10	1.83	0.10772
10	1.89	0.08248
10	1.95	0.02647
10	2.01	0.00246
10	2.07	0
15	0.03	0
15	0.09	0.00061554
15	0.15	0.00431
15	0.21	0.00061554
15	0.27	0.00369
15	0.33	0.00369
15	0.39	0.00739
15	0.45	0.00431
15	0.51	0.00677
15	0.57	0.016
15	0.63	0.01108
15	0.69	0.008
15	0.75	0.01354
15	0.81	0.02216
15	0.87	0.01477
15	0.93	0.016
15	0.99	0.02093
15	1.05	0.02031
15	1.11	0.0197
15	1.17	0.02216
15	1.23	0.02093
15	1.29	0.02893
15	1.35	0.0357
15	1.41	0.03939
15	1.47	0.05355
15	1.53	0.05786
15	1.59	0.07079
15	1.65	0.07817
15	1.71	0.07817
15	1.77	0.09972
15	1.83	0.11018
15	1.89	0.09726
15	1.95	0.03509
15	2.01	0.00308
15	2.07	0
20	0.03	0.00061554
20	0.09	0.00246
20	0.15	0.00308
20	0.21	0.00431
20	0.27	0.00246
20	0.33	0.00492
20	0.39	0.00616
20	0.45	0.00862
20	0.51	0.00554
20	0.57	0.00739
20	0.63	0.008
20	0.69	0.01354
20	0.75	0.01724
20	0.81	0.01108
20	0.87	0.0117
20	0.93	0.01539
20	0.99	0.01847
20	1.05	0.016
20	1.11	0.02277
20	1.17	0.0277
20	1.23	0.02831
20	1.29	0.0277
20	1.35	0.0357
20	1.41	0.03755
20	1.47	0.03755
20	1.53	0.04186
20	1.59	0.06894
20	1.65	0.05909
20	1.71	0.09295
20	1.77	0.09972
20	1.83	0.09479
20	1.89	0.12557
20	1.95	0.03385
20	2.01	0.00492
20	2.07	0
25	0.03	0
25	0.09	0.00246
25	0.15	0.00185
25	0.21	0.00308
25	0.27	0.00246
25	0.33	0.00308
25	0.39	0.00554
25	0.45	0.00677
25	0.51	0.00431
25	0.57	0.00739
25	0.63	0.00985
25	0.69	0.00923
25	0.75	0.01231
25	0.81	0.01046
25	0.87	0.01293
25	0.93	0.01231
25	0.99	0.01046
25	1.05	0.02093
25	1.11	0.01539
25	1.17	0.02031
25	1.23	0.02401
25	1.29	0.02154
25	1.35	0.03016
25	1.41	0.02955
25	1.47	0.03447
25	1.53	0.0474
25	1.59	0.06771
25	1.65	0.07817
25	1.71	0.10464
25	1.77	0.09972
25	1.83	0.10464
25	1.89	0.12742
25	1.95	0.04432
25	2.01	0.00185
25	2.07	0
30	0.03	0.00061554
30	0.09	0
30	0.15	0.00246
30	0.21	0.00308
30	0.27	0.00246
30	0.33	0.00308
30	0.39	0.00862
30	0.45	0.00492
30	0.51	0.00492
30	0.57	0.00739
30	0.63	0.008
30	0.69	0.00985
30	0.75	0.00554
30	0.81	0.00985
30	0.87	0.00985
30	0.93	0.01724
30	0.99	0.01662
30	1.05	0.01477
30	1.11	0.01908
30	1.17	0.02339
30	1.23	0.02154
30	1.29	0.02216
30	1.35	0.02831
30	1.41	0.02462
30	1.47	0.03385
30	1.53	0.04432
30	1.59	0.05786
30	1.65	0.07571
30	1.71	0.08371
30	1.77	0.09418
30	1.83	0.11264
30	1.89	0.13234
30	1.95	0.0357
30	2.01	0.00492
30	2.07	0.00061554
35	0.03	0.00061554
35	0.09	0.00185
35	0.15	0.00061554
35	0.21	0.00308
35	0.27	0.00246
35	0.33	0.00246
35	0.39	0.00492
35	0.45	0.00308
35	0.51	0.00554
35	0.57	0.00616
35	0.63	0.00369
35	0.69	0.01108
35	0.75	0.00554
35	0.81	0.01354
35	0.87	0.00862
35	0.93	0.01108
35	0.99	0.01108
35	1.05	0.01293
35	1.11	0.01662
35	1.17	0.02339
35	1.23	0.01724
35	1.29	0.02524
35	1.35	0.02093
35	1.41	0.02216
35	1.47	0.02585
35	1.53	0.03939
35	1.59	0.05232
35	1.65	0.08125
35	1.71	0.08556
35	1.77	0.1071
35	1.83	0.1268
35	1.89	0.13788
35	1.95	0.04801
35	2.01	0.00123
35	2.07	0
40	0.03	0
40	0.09	0.00061554
40	0.15	0.00123
40	0.21	0
40	0.27	0.00308
40	0.33	0.00185
40	0.39	0.00369
40	0.45	0.00862
40	0.51	0.00554
40	0.57	0.00862
40	0.63	0.00616
40	0.69	0.00616
40	0.75	0.00985
40	0.81	0.00677
40	0.87	0.00616
40	0.93	0.00985
40	0.99	0.008
40	1.05	0.01354
40	1.11	0.01847
40	1.17	0.01046
40	1.23	0.01662
40	1.29	0.016
40	1.35	0.02154
40	1.41	0.01847
40	1.47	0.02462
40	1.53	0.03447
40	1.59	0.05109
40	1.65	0.08002
40	1.71	0.08556
40	1.77	0.11387
40	1.83	0.11941
40	1.89	0.13788
40	1.95	0.03878
40	2.01	0.00246
40	2.07	0.00061554
45	0.03	0.00061554
45	0.09	0.00123
45	0.15	0
45	0.21	0.00308
45	0.27	0.00246
45	0.33	0.00246
45	0.39	0.00246
45	0.45	0.00616
45	0.51	0.00246
45	0.57	0.00923
45	0.63	0.00554
45	0.69	0.00492
45	0.75	0.00554
45	0.81	0.00616
45	0.87	0.00985
45	0.93	0.01108
45	0.99	0.00985
45	1.05	0.00985
45	1.11	0.016
45	1.17	0.01046
45	1.23	0.01293
45	1.29	0.02339
45	1.35	0.0197
45	1.41	0.01231
45	1.47	0.02647
45	1.53	0.02831
45	1.59	0.04247
45	1.65	0.04555
45	1.71	0.08987
45	1.77	0.0911
45	1.83	0.09418
45	1.89	0.16989
45	1.95	0.05047
45	2.01	0.00431
45	2.07	0
50	0.03	0
50	0.09	0.00123
50	0.15	0.00246
50	0.21	0.00185
50	0.27	0.00246
50	0.33	0.00185
50	0.39	0.00492
50	0.45	0.00246
50	0.51	0.00431
50	0.57	0.00308
50	0.63	0.00246
50	0.69	0.00677
50	0.75	0.00246
50	0.81	0.00677
50	0.87	0.00492
50	0.93	0.00431
50	0.99	0.00554
50	1.05	0.00739
50	1.11	0.00923
50	1.17	0.00739
50	1.23	0.01662
50	1.29	0.00862
50	1.35	0.01354
50	1.41	0.01662
50	1.47	0.02216
50	1.53	0.02708
50	1.59	0.04124
50	1.65	0.04186
50	1.71	0.07571
50	1.77	0.08864
50	1.83	0.09602
50	1.89	0.16066
50	1.95	0.04493
50	2.01	0.00308
50	2.07	0
55	0.03	0.00061554
55	0.09	0.00061554
55	0.15	0
55	0.21	0.00061554
55	0.27	0.00185
55	0.33	0.00061554
55	0.39	0.00246
55	0.45	0.00431
55	0.51	0.00246
55	0.57	0.00061554
55	0.63	0.00554
55	0.69	0.00369
55	0.75	0.00369
55	0.81	0.00246
55	0.87	0.00185
55	0.93	0.00431
55	0.99	0.00492
55	1.05	0.00492
55	1.11	0.00554
55	1.17	0.008
55	1.23	0.01046
55	1.29	0.01108
55	1.35	0.00923
55	1.41	0.01108
55	1.47	0.01354
55	1.53	0.02524
55	1.59	0.03816
55	1.65	0.04247
55	1.71	0.05909
55	1.77	0.08618
55	1.83	0.1348
55	1.89	0.1982
55	1.95	0.0634
55	2.01	0.00369
55	2.07	0
60	0.03	0
60	0.09	0
60	0.15	0
60	0.21	0
60	0.27	0.00246
60	0.33	0.00246
60	0.39	0.00123
60	0.45	0.00185
60	0.51	0.00185
60	0.57	0.00431
60	0.63	0.00123
60	0.69	0.00246
60	0.75	0.00123
60	0.81	0.00123
60	0.87	0.00431
60	0.93	0.00554
60	0.99	0.00246
60	1.05	0.00431
60	1.11	0.00616
60	1.17	0.00369
60	1.23	0.00677
60	1.29	0.00739
60	1.35	0.00677
60	1.41	0.0117
60	1.47	0.00985
60	1.53	0.01539
60	1.59	0.02524
60	1.65	0.02647
60	1.71	0.05663
60	1.77	0.08802
60	1.83	0.10464
60	1.89	0.16681
60	1.95	0.0474
60	2.01	0.00431
60	2.07	0
65	0.03	0
65	0.09	0.00061554
65	0.15	0
65	0.21	0.00123
65	0.27	0.00061554
65	0.33	0.00123
65	0.39	0.00123
65	0.45	0.00061554
65	0.51	0.00246
65	0.57	0.00369
65	0.63	0.00123
65	0.69	0.00246
65	0.75	0.00185
65	0.81	0.00185
65	0.87	0.00369
65	0.93	0.00246
65	0.99	0.00554
65	1.05	0.00431
65	1.11	0.00431
65	1.17	0.00308
65	1.23	0.00492
65	1.29	0.008
65	1.35	0.00308
65	1.41	0.00308
65	1.47	0.00554
65	1.53	0.01108
65	1.59	0.02277
65	1.65	0.02462
65	1.71	0.03201
65	1.77	0.06032
65	1.83	0.0751
65	1.89	0.1268
65	1.95	0.06279
65	2.01	0.00123
65	2.07	0
70	0.03	0
70	0.09	0
70	0.15	0
70	0.21	0
70	0.27	0
70	0.33	0
70	0.39	0.00123
70	0.45	0.00246
70	0.51	0.00061554
70	0.57	0.00123
70	0.63	0.00185
70	0.69	0.00061554
70	0.75	0.00246
70	0.81	0.00123
70	0.87	0.00061554
70	0.93	0.00061554
70	0.99	0.00061554
70	1.05	0
70	1.11	0.00123
70	1.17	0.00185
70	1.23	0.00677
70	1.29	0.00554
70	1.35	0.00369
70	1.41	0.00431
70	1.47	0.00677
70	1.53	0.00492
70	1.59	0.01477
70	1.65	0.02401
70	1.71	0.03016
70	1.77	0.04001
70	1.83	0.04617
70	1.89	0.08433
70	1.95	0.0357
70	2.01	0.00061554
70	2.07	0
75	0.03	0
75	0.09	0
75	0.15	0
75	0.21	0
75	0.27	0
75	0.33	0.00061554
75	0.39	0.00061554
75	0.45	0
75	0.51	0.00061554
75	0.57	0.00061554
75	0.63	0
75	0.69	0
75	0.75	0.00185
75	0.81	0
75	0.87	0.00123
75	0.93	0.00123
75	0.99	0.00123
75	1.05	0.00185
75	1.11	0.00185
75	1.17	0
75	1.23	0.00061554
75	1.29	0
75	1.35	0.00308
75	1.41	0.00061554
75	1.47	0.00246
75	1.53	0.00985
75	1.59	0.01293
75	1.65	0.01416
75	1.71	0.02216
75	1.77	0.01847
75	1.83	0.02585
75	1.89	0.02955
75	1.95	0.01231
75	2.01	0.00061554
75	2.07	0
